# Supplementary material for: REVA as A Well-curated Database for Human Expression-modulating Variants
Source: Genomics Proteomics Bioinformatics. 2021 Jul 3;19(4):590–601. doi: 10.1016/j.gpb.2021.06.001 (PMC9040024; doi:10.1016/j.gpb.2021.06.001)
Supplement: Supplementary data 1 [file mmc1.xlsx]

## Sheet: Sheet1
Table S1 Thresholds of published state-of-the-art tools that we evaluated
Tools	Threshold	Information
CADD	> 10	“If you would like to apply a cutoff on deleteriousness, e.g. to identify potentially pathogenic variants, we would suggest to put a cutoff somewhere between 10 and 20.”
GWAVA	> 0.5	“In order to compare results, we therefore threshold the GWAVA score at 0.5, with mutations score > 0.5 identified as “functional” and others as “nonfunctional”.”
Eigen	> 5	Liu, L. et al. Biological relevance of computationally predicted pathogenicity of noncoding variants. Nat. Commun. 10, 330 (2019).
Eigen-PC	> 9
FunSeq2	> 2	The threshold of this algorithm is recommended by the author as score > 2 as the positive variants.
DeepSEA	< 0.01	We used functional significant scores "less than 0.01 as the positive variants" on DeepSEA webserver.
EnsembleExpr	> 0.04986	The threshold of this algorithm was the cutoff of the best AUROC in the challenge dataset in the CAGI4.
ExPecto	> 0.3	The threshold of this algorithm is provided on the webserver “passed a minimum predicted effect threshold (>0.3 log fold-change in any tissue).”
