# Supplementary material for: REVA as A Well-curated Database for Human Expression-modulating Variants
Source: Genomics Proteomics Bioinformatics. 2021 Jul 3;19(4):590–601. doi: 10.1016/j.gpb.2021.06.001 (PMC9040024; doi:10.1016/j.gpb.2021.06.001)
Supplement: Supplementary data 3 [file mmc3.xlsx]

## Sheet: Positive variants
Table S3 Distribution of positive and negative variants on chromosomes
Chromosome	FDR	Odds ratio
Chr1	1.1965e-06	0.902305
Chr2	0.562429	0.988095
Chr3	0.00595589	0.936925
Chr4	0.517575	0.984615
Chr5	0.0480611	0.952214
Chr6	1.19158e-05	1.10866
Chr7	0.0556462	1.04823
Chr8	4.39248e-10	1.16744
Chr9	0.0556462	0.948846
Chr10	3.05403e-15	1.22025
Chr11	5.36689e-06	1.12681
Chr12	0.0480611	1.05531
Chr13	1.59874e-06	0.862003
Chr14	0.00157748	0.903204
Chr15	0.0102998	0.919333
Chr16	7.03305e-60	1.57572
Chr17	1.6571e-26	1.38717
Chr18	0.00328863	1.10815
Chr19	2.63777e-36	1.51836
Chr20	3.05403e-15	1.32235
Chr21	0.0120893	0.886465
Chr22	0.329866	1.04296
ChrX	1.27721e-165	0.414209
ChrY	3.93021e-290	0

## Sheet: Negative variants
Table S3 Distribution of positive and negative variants on chromosomes
Chromosome	FDR	Odds ratio
chr1	7.88196e-52	1.02314
chr2	2.22336e-44	1.02158
chr3	8.35346e-291	1.06219
chr4	0	1.07379
chr5	3.2978e-57	1.02827
chr6	0	1.10579
chr7	0	1.10261
chr8	0	1.15272
chr9	1.88834e-195	0.941574
chr10	0	1.1335
chr11	0	1.11746
chr12	0	1.09654
chr13	0	0.883098
chr14	0	0.896563
chr15	0	0.908666
chr16	0	1.11301
chr17	4.26002e-183	1.0757
chr18	0	1.12277
chr19	0	1.12499
chr20	0	1.14549
chr21	6.59575e-284	0.882223
chr22	0	0.863862
chrX	0	0.555521
chrY	0	0
