# Supplementary material for: REVA as A Well-curated Database for Human Expression-modulating Variants
Source: Genomics Proteomics Bioinformatics. 2021 Jul 3;19(4):590–601. doi: 10.1016/j.gpb.2021.06.001 (PMC9040024; doi:10.1016/j.gpb.2021.06.001)
Supplement: Supplementary data 5 [file mmc5.xlsx]

## Sheet: Sheet1
Table S5 Information of all ENCODE profiles
Accession	Cell type / Tissue	Feature	Treatment	Download link
ENCFF448YCS	transverse colon	ATAC-seq	None	https://www.encodeproject.org/files/ENCFF448YCS/@@download/ENCFF448YCS.bed.gz
ENCFF300JSP	gastroesophageal sphincter	ATAC-seq	None	https://www.encodeproject.org/files/ENCFF300JSP/@@download/ENCFF300JSP.bed.gz
ENCFF622DLW	gastrocnemius medialis	ATAC-seq	None	https://www.encodeproject.org/files/ENCFF622DLW/@@download/ENCFF622DLW.bed.gz
ENCFF464XDH	gastrocnemius medialis	ATAC-seq	None	https://www.encodeproject.org/files/ENCFF464XDH/@@download/ENCFF464XDH.bed.gz
ENCFF172PGL	heart left ventricle	ATAC-seq	None	https://www.encodeproject.org/files/ENCFF172PGL/@@download/ENCFF172PGL.bed.gz
ENCFF146IYB	thyroid gland	ATAC-seq	None	https://www.encodeproject.org/files/ENCFF146IYB/@@download/ENCFF146IYB.bed.gz
ENCFF309XOA	breast epithelium	ATAC-seq	None	https://www.encodeproject.org/files/ENCFF309XOA/@@download/ENCFF309XOA.bed.gz
ENCFF993WJB	breast epithelium	ATAC-seq	None	https://www.encodeproject.org/files/ENCFF993WJB/@@download/ENCFF993WJB.bed.gz
ENCFF890IWA	breast epithelium	ATAC-seq	None	https://www.encodeproject.org/files/ENCFF890IWA/@@download/ENCFF890IWA.bed.gz
ENCFF733BTE	sigmoid colon	ATAC-seq	None	https://www.encodeproject.org/files/ENCFF733BTE/@@download/ENCFF733BTE.bed.gz
ENCFF276VQT	ovary	ATAC-seq	None	https://www.encodeproject.org/files/ENCFF276VQT/@@download/ENCFF276VQT.bed.gz
ENCFF296IYO	adrenal gland	ATAC-seq	None	https://www.encodeproject.org/files/ENCFF296IYO/@@download/ENCFF296IYO.bed.gz
ENCFF169UNE	spleen	ATAC-seq	None	https://www.encodeproject.org/files/ENCFF169UNE/@@download/ENCFF169UNE.bed.gz
ENCFF716JWT	gastrocnemius medialis	ATAC-seq	None	https://www.encodeproject.org/files/ENCFF716JWT/@@download/ENCFF716JWT.bed.gz
ENCFF210COD	stomach	ATAC-seq	None	https://www.encodeproject.org/files/ENCFF210COD/@@download/ENCFF210COD.bed.gz
ENCFF153EBS	testis	ATAC-seq	None	https://www.encodeproject.org/files/ENCFF153EBS/@@download/ENCFF153EBS.bed.gz
ENCFF266LMD	right lobe of liver	ATAC-seq	None	https://www.encodeproject.org/files/ENCFF266LMD/@@download/ENCFF266LMD.bed.gz
ENCFF859VHY	sigmoid colon	ATAC-seq	None	https://www.encodeproject.org/files/ENCFF859VHY/@@download/ENCFF859VHY.bed.gz
ENCFF679PHA	sigmoid colon	ATAC-seq	None	https://www.encodeproject.org/files/ENCFF679PHA/@@download/ENCFF679PHA.bed.gz
ENCFF933GHC	Peyer's patch	ATAC-seq	None	https://www.encodeproject.org/files/ENCFF933GHC/@@download/ENCFF933GHC.bed.gz
ENCFF755ZCX	esophagus squamous epithelium	ATAC-seq	None	https://www.encodeproject.org/files/ENCFF755ZCX/@@download/ENCFF755ZCX.bed.gz
ENCFF620AXB	prostate gland	ATAC-seq	None	https://www.encodeproject.org/files/ENCFF620AXB/@@download/ENCFF620AXB.bed.gz
ENCFF610AMI	coronary artery	ATAC-seq	None	https://www.encodeproject.org/files/ENCFF610AMI/@@download/ENCFF610AMI.bed.gz
ENCFF569ISV	body of pancreas	ATAC-seq	None	https://www.encodeproject.org/files/ENCFF569ISV/@@download/ENCFF569ISV.bed.gz
ENCFF320CVX	body of pancreas	ATAC-seq	None	https://www.encodeproject.org/files/ENCFF320CVX/@@download/ENCFF320CVX.bed.gz
ENCFF184FLY	sigmoid colon	ATAC-seq	None	https://www.encodeproject.org/files/ENCFF184FLY/@@download/ENCFF184FLY.bed.gz
ENCFF628TQQ	tibial nerve	ATAC-seq	None	https://www.encodeproject.org/files/ENCFF628TQQ/@@download/ENCFF628TQQ.bed.gz
ENCFF554DVK	transverse colon	ATAC-seq	None	https://www.encodeproject.org/files/ENCFF554DVK/@@download/ENCFF554DVK.bed.gz
ENCFF039LNM	gastrocnemius medialis	ATAC-seq	None	https://www.encodeproject.org/files/ENCFF039LNM/@@download/ENCFF039LNM.bed.gz
ENCFF539GRT	stomach	ATAC-seq	None	https://www.encodeproject.org/files/ENCFF539GRT/@@download/ENCFF539GRT.bed.gz
ENCFF246WVH	thyroid gland	ATAC-seq	None	https://www.encodeproject.org/files/ENCFF246WVH/@@download/ENCFF246WVH.bed.gz
ENCFF216NIG	tibial artery	ATAC-seq	None	https://www.encodeproject.org/files/ENCFF216NIG/@@download/ENCFF216NIG.bed.gz
ENCFF269JUI	body of pancreas	ATAC-seq	None	https://www.encodeproject.org/files/ENCFF269JUI/@@download/ENCFF269JUI.bed.gz
ENCFF807DIF	transverse colon	ATAC-seq	None	https://www.encodeproject.org/files/ENCFF807DIF/@@download/ENCFF807DIF.bed.gz
ENCFF730TBY	heart left ventricle	ATAC-seq	None	https://www.encodeproject.org/files/ENCFF730TBY/@@download/ENCFF730TBY.bed.gz
ENCFF193VKI	subcutaneous adipose tissue	ATAC-seq	None	https://www.encodeproject.org/files/ENCFF193VKI/@@download/ENCFF193VKI.bed.gz
ENCFF701IBX	thoracic aorta	ATAC-seq	None	https://www.encodeproject.org/files/ENCFF701IBX/@@download/ENCFF701IBX.bed.gz
ENCFF789UMZ	omental fat pad	ATAC-seq	None	https://www.encodeproject.org/files/ENCFF789UMZ/@@download/ENCFF789UMZ.bed.gz
ENCFF496TCM	right atrium auricular region	ATAC-seq	None	https://www.encodeproject.org/files/ENCFF496TCM/@@download/ENCFF496TCM.bed.gz
ENCFF757JLU	esophagus muscularis mucosa	ATAC-seq	None	https://www.encodeproject.org/files/ENCFF757JLU/@@download/ENCFF757JLU.bed.gz
ENCFF538CCD	adrenal gland	ATAC-seq	None	https://www.encodeproject.org/files/ENCFF538CCD/@@download/ENCFF538CCD.bed.gz
ENCFF975XAY	gastroesophageal sphincter	ATAC-seq	None	https://www.encodeproject.org/files/ENCFF975XAY/@@download/ENCFF975XAY.bed.gz
ENCFF762CEX	thyroid gland	ATAC-seq	None	https://www.encodeproject.org/files/ENCFF762CEX/@@download/ENCFF762CEX.bed.gz
ENCFF227RKB	transverse colon	ATAC-seq	None	https://www.encodeproject.org/files/ENCFF227RKB/@@download/ENCFF227RKB.bed.gz
ENCFF446UOB	body of pancreas	ATAC-seq	None	https://www.encodeproject.org/files/ENCFF446UOB/@@download/ENCFF446UOB.bed.gz
ENCFF833JFM	foreskin keratinocyte	DNase-seq	None	https://www.encodeproject.org/files/ENCFF833JFM/@@download/ENCFF833JFM.bed.gz
ENCFF945HWH	foreskin keratinocyte	DNase-seq	None	https://www.encodeproject.org/files/ENCFF945HWH/@@download/ENCFF945HWH.bed.gz
ENCFF066IBF	IMR-90	DNase-seq	None	https://www.encodeproject.org/files/ENCFF066IBF/@@download/ENCFF066IBF.bed.gz
ENCFF989MSO	IMR-90	DNase-seq	None	https://www.encodeproject.org/files/ENCFF989MSO/@@download/ENCFF989MSO.bed.gz
ENCFF359JHX	IMR-90	DNase-seq	None	https://www.encodeproject.org/files/ENCFF359JHX/@@download/ENCFF359JHX.bed.gz
ENCFF228WBP	IMR-90	DNase-seq	None	https://www.encodeproject.org/files/ENCFF228WBP/@@download/ENCFF228WBP.bed.gz
ENCFF371GGV	common myeloid progenitor, CD34-positive	DNase-seq	None	https://www.encodeproject.org/files/ENCFF371GGV/@@download/ENCFF371GGV.bed.gz
ENCFF995DGS	common myeloid progenitor, CD34-positive	DNase-seq	None	https://www.encodeproject.org/files/ENCFF995DGS/@@download/ENCFF995DGS.bed.gz
ENCFF270OXY	large intestine	DNase-seq	None	https://www.encodeproject.org/files/ENCFF270OXY/@@download/ENCFF270OXY.bed.gz
ENCFF478XDH	muscle of back	DNase-seq	None	https://www.encodeproject.org/files/ENCFF478XDH/@@download/ENCFF478XDH.bed.gz
ENCFF517DTZ	muscle of arm	DNase-seq	None	https://www.encodeproject.org/files/ENCFF517DTZ/@@download/ENCFF517DTZ.bed.gz
ENCFF529IQV	right kidney	DNase-seq	None	https://www.encodeproject.org/files/ENCFF529IQV/@@download/ENCFF529IQV.bed.gz
ENCFF370OYQ	lung	DNase-seq	None	https://www.encodeproject.org/files/ENCFF370OYQ/@@download/ENCFF370OYQ.bed.gz
ENCFF684MAZ	muscle of leg	DNase-seq	None	https://www.encodeproject.org/files/ENCFF684MAZ/@@download/ENCFF684MAZ.bed.gz
ENCFF734PPZ	stomach	DNase-seq	None	https://www.encodeproject.org/files/ENCFF734PPZ/@@download/ENCFF734PPZ.bed.gz
ENCFF924FPB	muscle of leg	DNase-seq	None	https://www.encodeproject.org/files/ENCFF924FPB/@@download/ENCFF924FPB.bed.gz
ENCFF638UOX	iPS DF 6.9	DNase-seq	None	https://www.encodeproject.org/files/ENCFF638UOX/@@download/ENCFF638UOX.bed.gz
ENCFF474QSW	lung	DNase-seq	None	https://www.encodeproject.org/files/ENCFF474QSW/@@download/ENCFF474QSW.bed.gz
ENCFF971VCD	renal cortex interstitium	DNase-seq	None	https://www.encodeproject.org/files/ENCFF971VCD/@@download/ENCFF971VCD.bed.gz
ENCFF385RNI	spinal cord	DNase-seq	None	https://www.encodeproject.org/files/ENCFF385RNI/@@download/ENCFF385RNI.bed.gz
ENCFF058TRU	foreskin fibroblast	DNase-seq	None	https://www.encodeproject.org/files/ENCFF058TRU/@@download/ENCFF058TRU.bed.gz
ENCFF809SXS	muscle of leg	DNase-seq	None	https://www.encodeproject.org/files/ENCFF809SXS/@@download/ENCFF809SXS.bed.gz
ENCFF371RXZ	brain	DNase-seq	None	https://www.encodeproject.org/files/ENCFF371RXZ/@@download/ENCFF371RXZ.bed.gz
ENCFF719SHZ	heart	DNase-seq	None	https://www.encodeproject.org/files/ENCFF719SHZ/@@download/ENCFF719SHZ.bed.gz
ENCFF249GZW	placenta	DNase-seq	None	https://www.encodeproject.org/files/ENCFF249GZW/@@download/ENCFF249GZW.bed.gz
ENCFF559VIU	common myeloid progenitor, CD34-positive	DNase-seq	None	https://www.encodeproject.org/files/ENCFF559VIU/@@download/ENCFF559VIU.bed.gz
ENCFF971VBF	common myeloid progenitor, CD34-positive	DNase-seq	None	https://www.encodeproject.org/files/ENCFF971VBF/@@download/ENCFF971VBF.bed.gz
ENCFF438GJD	lung	DNase-seq	None	https://www.encodeproject.org/files/ENCFF438GJD/@@download/ENCFF438GJD.bed.gz
ENCFF858JQG	stomach	DNase-seq	None	https://www.encodeproject.org/files/ENCFF858JQG/@@download/ENCFF858JQG.bed.gz
ENCFF687GYG	natural killer cell	DNase-seq	None	https://www.encodeproject.org/files/ENCFF687GYG/@@download/ENCFF687GYG.bed.gz
ENCFF173JRC	muscle of leg	DNase-seq	None	https://www.encodeproject.org/files/ENCFF173JRC/@@download/ENCFF173JRC.bed.gz
ENCFF077UJK	right kidney	DNase-seq	None	https://www.encodeproject.org/files/ENCFF077UJK/@@download/ENCFF077UJK.bed.gz
ENCFF786QZY	muscle of arm	DNase-seq	None	https://www.encodeproject.org/files/ENCFF786QZY/@@download/ENCFF786QZY.bed.gz
ENCFF180AQM	testis	DNase-seq	None	https://www.encodeproject.org/files/ENCFF180AQM/@@download/ENCFF180AQM.bed.gz
ENCFF265KNN	muscle of arm	DNase-seq	None	https://www.encodeproject.org/files/ENCFF265KNN/@@download/ENCFF265KNN.bed.gz
ENCFF267EBS	common myeloid progenitor, CD34-positive	DNase-seq	None	https://www.encodeproject.org/files/ENCFF267EBS/@@download/ENCFF267EBS.bed.gz
ENCFF995OBT	left renal pelvis	DNase-seq	None	https://www.encodeproject.org/files/ENCFF995OBT/@@download/ENCFF995OBT.bed.gz
ENCFF510AYV	thymus	DNase-seq	None	https://www.encodeproject.org/files/ENCFF510AYV/@@download/ENCFF510AYV.bed.gz
ENCFF544CVM	left lung	DNase-seq	None	https://www.encodeproject.org/files/ENCFF544CVM/@@download/ENCFF544CVM.bed.gz
ENCFF391CGC	renal pelvis	DNase-seq	None	https://www.encodeproject.org/files/ENCFF391CGC/@@download/ENCFF391CGC.bed.gz
ENCFF494CSI	H9	DNase-seq	None	https://www.encodeproject.org/files/ENCFF494CSI/@@download/ENCFF494CSI.bed.gz
ENCFF400IOO	common myeloid progenitor, CD34-positive	DNase-seq	None	https://www.encodeproject.org/files/ENCFF400IOO/@@download/ENCFF400IOO.bed.gz
ENCFF820TAI	brain	DNase-seq	None	https://www.encodeproject.org/files/ENCFF820TAI/@@download/ENCFF820TAI.bed.gz
ENCFF846UED	right renal pelvis	DNase-seq	None	https://www.encodeproject.org/files/ENCFF846UED/@@download/ENCFF846UED.bed.gz
ENCFF908BGP	muscle of arm	DNase-seq	None	https://www.encodeproject.org/files/ENCFF908BGP/@@download/ENCFF908BGP.bed.gz
ENCFF968IOH	skin fibroblast	DNase-seq	None	https://www.encodeproject.org/files/ENCFF968IOH/@@download/ENCFF968IOH.bed.gz
ENCFF437AEG	brain	DNase-seq	None	https://www.encodeproject.org/files/ENCFF437AEG/@@download/ENCFF437AEG.bed.gz
ENCFF770SAC	brain	DNase-seq	None	https://www.encodeproject.org/files/ENCFF770SAC/@@download/ENCFF770SAC.bed.gz
ENCFF256KNP	neural stem progenitor cell	DNase-seq	None	https://www.encodeproject.org/files/ENCFF256KNP/@@download/ENCFF256KNP.bed.gz
ENCFF271KSL	neural stem progenitor cell	DNase-seq	None	https://www.encodeproject.org/files/ENCFF271KSL/@@download/ENCFF271KSL.bed.gz
ENCFF118DRT	large intestine	DNase-seq	None	https://www.encodeproject.org/files/ENCFF118DRT/@@download/ENCFF118DRT.bed.gz
ENCFF360KYS	right kidney	DNase-seq	None	https://www.encodeproject.org/files/ENCFF360KYS/@@download/ENCFF360KYS.bed.gz
ENCFF049XKN	foreskin melanocyte	DNase-seq	None	https://www.encodeproject.org/files/ENCFF049XKN/@@download/ENCFF049XKN.bed.gz
ENCFF842IEY	stomach	DNase-seq	None	https://www.encodeproject.org/files/ENCFF842IEY/@@download/ENCFF842IEY.bed.gz
ENCFF924NKC	renal cortex interstitium	DNase-seq	None	https://www.encodeproject.org/files/ENCFF924NKC/@@download/ENCFF924NKC.bed.gz
ENCFF104VLJ	thymus	DNase-seq	None	https://www.encodeproject.org/files/ENCFF104VLJ/@@download/ENCFF104VLJ.bed.gz
ENCFF164IJW	pancreas	DNase-seq	None	https://www.encodeproject.org/files/ENCFF164IJW/@@download/ENCFF164IJW.bed.gz
ENCFF525ZZG	left renal cortex interstitium	DNase-seq	None	https://www.encodeproject.org/files/ENCFF525ZZG/@@download/ENCFF525ZZG.bed.gz
ENCFF648KWJ	left renal pelvis	DNase-seq	None	https://www.encodeproject.org/files/ENCFF648KWJ/@@download/ENCFF648KWJ.bed.gz
ENCFF356XPV	iPS DF 19.7	DNase-seq	None	https://www.encodeproject.org/files/ENCFF356XPV/@@download/ENCFF356XPV.bed.gz
ENCFF881OJT	large intestine	DNase-seq	None	https://www.encodeproject.org/files/ENCFF881OJT/@@download/ENCFF881OJT.bed.gz
ENCFF574LKL	H1-hESC	DNase-seq	None	https://www.encodeproject.org/files/ENCFF574LKL/@@download/ENCFF574LKL.bed.gz
ENCFF725WHX	skin fibroblast	DNase-seq	None	https://www.encodeproject.org/files/ENCFF725WHX/@@download/ENCFF725WHX.bed.gz
ENCFF024LKC	large intestine	DNase-seq	None	https://www.encodeproject.org/files/ENCFF024LKC/@@download/ENCFF024LKC.bed.gz
ENCFF173WZS	left lung	DNase-seq	None	https://www.encodeproject.org/files/ENCFF173WZS/@@download/ENCFF173WZS.bed.gz
ENCFF881BUS	left lung	DNase-seq	None	https://www.encodeproject.org/files/ENCFF881BUS/@@download/ENCFF881BUS.bed.gz
ENCFF577ZMC	kidney	DNase-seq	None	https://www.encodeproject.org/files/ENCFF577ZMC/@@download/ENCFF577ZMC.bed.gz
ENCFF384RMC	brain	DNase-seq	None	https://www.encodeproject.org/files/ENCFF384RMC/@@download/ENCFF384RMC.bed.gz
ENCFF867HJE	trophoblast cell	DNase-seq	None	https://www.encodeproject.org/files/ENCFF867HJE/@@download/ENCFF867HJE.bed.gz
ENCFF863CNC	left renal cortex interstitium	DNase-seq	None	https://www.encodeproject.org/files/ENCFF863CNC/@@download/ENCFF863CNC.bed.gz
ENCFF438XUQ	renal pelvis	DNase-seq	None	https://www.encodeproject.org/files/ENCFF438XUQ/@@download/ENCFF438XUQ.bed.gz
ENCFF585AJG	iPS DF 19.11	DNase-seq	None	https://www.encodeproject.org/files/ENCFF585AJG/@@download/ENCFF585AJG.bed.gz
ENCFF419TZO	muscle of leg	DNase-seq	None	https://www.encodeproject.org/files/ENCFF419TZO/@@download/ENCFF419TZO.bed.gz
ENCFF857PAY	muscle of leg	DNase-seq	None	https://www.encodeproject.org/files/ENCFF857PAY/@@download/ENCFF857PAY.bed.gz
ENCFF762SWA	muscle of arm	DNase-seq	None	https://www.encodeproject.org/files/ENCFF762SWA/@@download/ENCFF762SWA.bed.gz
ENCFF683CID	placenta	DNase-seq	None	https://www.encodeproject.org/files/ENCFF683CID/@@download/ENCFF683CID.bed.gz
ENCFF143QFM	renal cortex interstitium	DNase-seq	None	https://www.encodeproject.org/files/ENCFF143QFM/@@download/ENCFF143QFM.bed.gz
ENCFF179NOL	heart	DNase-seq	None	https://www.encodeproject.org/files/ENCFF179NOL/@@download/ENCFF179NOL.bed.gz
ENCFF677LCJ	muscle of trunk	DNase-seq	None	https://www.encodeproject.org/files/ENCFF677LCJ/@@download/ENCFF677LCJ.bed.gz
ENCFF132DVF	renal pelvis	DNase-seq	None	https://www.encodeproject.org/files/ENCFF132DVF/@@download/ENCFF132DVF.bed.gz
ENCFF532RQO	adrenal gland	DNase-seq	None	https://www.encodeproject.org/files/ENCFF532RQO/@@download/ENCFF532RQO.bed.gz
ENCFF137UKU	large intestine	DNase-seq	None	https://www.encodeproject.org/files/ENCFF137UKU/@@download/ENCFF137UKU.bed.gz
ENCFF901XEJ	muscle of arm	DNase-seq	None	https://www.encodeproject.org/files/ENCFF901XEJ/@@download/ENCFF901XEJ.bed.gz
ENCFF172HGE	small intestine	DNase-seq	None	https://www.encodeproject.org/files/ENCFF172HGE/@@download/ENCFF172HGE.bed.gz
ENCFF285FXR	thymus	DNase-seq	None	https://www.encodeproject.org/files/ENCFF285FXR/@@download/ENCFF285FXR.bed.gz
ENCFF434IPQ	left lung	DNase-seq	None	https://www.encodeproject.org/files/ENCFF434IPQ/@@download/ENCFF434IPQ.bed.gz
ENCFF978III	small intestine	DNase-seq	None	https://www.encodeproject.org/files/ENCFF978III/@@download/ENCFF978III.bed.gz
ENCFF483JXP	large intestine	DNase-seq	None	https://www.encodeproject.org/files/ENCFF483JXP/@@download/ENCFF483JXP.bed.gz
ENCFF050NEM	adrenal gland	DNase-seq	None	https://www.encodeproject.org/files/ENCFF050NEM/@@download/ENCFF050NEM.bed.gz
ENCFF429OVG	left lung	DNase-seq	None	https://www.encodeproject.org/files/ENCFF429OVG/@@download/ENCFF429OVG.bed.gz
ENCFF851CRN	heart	DNase-seq	None	https://www.encodeproject.org/files/ENCFF851CRN/@@download/ENCFF851CRN.bed.gz
ENCFF738JDE	CD8-positive, alpha-beta T cell	DNase-seq	None	https://www.encodeproject.org/files/ENCFF738JDE/@@download/ENCFF738JDE.bed.gz
ENCFF279CHX	ovary	DNase-seq	None	https://www.encodeproject.org/files/ENCFF279CHX/@@download/ENCFF279CHX.bed.gz
ENCFF602DIZ	left renal cortex interstitium	DNase-seq	None	https://www.encodeproject.org/files/ENCFF602DIZ/@@download/ENCFF602DIZ.bed.gz
ENCFF155DZV	renal pelvis	DNase-seq	None	https://www.encodeproject.org/files/ENCFF155DZV/@@download/ENCFF155DZV.bed.gz
ENCFF357RAP	muscle of back	DNase-seq	None	https://www.encodeproject.org/files/ENCFF357RAP/@@download/ENCFF357RAP.bed.gz
ENCFF610OWH	left lung	DNase-seq	None	https://www.encodeproject.org/files/ENCFF610OWH/@@download/ENCFF610OWH.bed.gz
ENCFF488ZLH	stomach	DNase-seq	None	https://www.encodeproject.org/files/ENCFF488ZLH/@@download/ENCFF488ZLH.bed.gz
ENCFF213TVS	muscle of back	DNase-seq	None	https://www.encodeproject.org/files/ENCFF213TVS/@@download/ENCFF213TVS.bed.gz
ENCFF611KWJ	muscle of arm	DNase-seq	None	https://www.encodeproject.org/files/ENCFF611KWJ/@@download/ENCFF611KWJ.bed.gz
ENCFF828HED	right lung	DNase-seq	None	https://www.encodeproject.org/files/ENCFF828HED/@@download/ENCFF828HED.bed.gz
ENCFF786GMY	renal pelvis	DNase-seq	None	https://www.encodeproject.org/files/ENCFF786GMY/@@download/ENCFF786GMY.bed.gz
ENCFF198ALI	small intestine	DNase-seq	None	https://www.encodeproject.org/files/ENCFF198ALI/@@download/ENCFF198ALI.bed.gz
ENCFF209MOG	skin fibroblast	DNase-seq	None	https://www.encodeproject.org/files/ENCFF209MOG/@@download/ENCFF209MOG.bed.gz
ENCFF930MUK	right lung	DNase-seq	None	https://www.encodeproject.org/files/ENCFF930MUK/@@download/ENCFF930MUK.bed.gz
ENCFF802GPU	heart	DNase-seq	None	https://www.encodeproject.org/files/ENCFF802GPU/@@download/ENCFF802GPU.bed.gz
ENCFF803IZB	stomach	DNase-seq	None	https://www.encodeproject.org/files/ENCFF803IZB/@@download/ENCFF803IZB.bed.gz
ENCFF645FNZ	lung	DNase-seq	None	https://www.encodeproject.org/files/ENCFF645FNZ/@@download/ENCFF645FNZ.bed.gz
ENCFF014YBK	renal pelvis	DNase-seq	None	https://www.encodeproject.org/files/ENCFF014YBK/@@download/ENCFF014YBK.bed.gz
ENCFF628TOP	left kidney	DNase-seq	None	https://www.encodeproject.org/files/ENCFF628TOP/@@download/ENCFF628TOP.bed.gz
ENCFF203IXI	spinal cord	DNase-seq	None	https://www.encodeproject.org/files/ENCFF203IXI/@@download/ENCFF203IXI.bed.gz
ENCFF180AEX	spleen	DNase-seq	None	https://www.encodeproject.org/files/ENCFF180AEX/@@download/ENCFF180AEX.bed.gz
ENCFF066LTB	muscle of back	DNase-seq	None	https://www.encodeproject.org/files/ENCFF066LTB/@@download/ENCFF066LTB.bed.gz
ENCFF706OKJ	skin fibroblast	DNase-seq	None	https://www.encodeproject.org/files/ENCFF706OKJ/@@download/ENCFF706OKJ.bed.gz
ENCFF120DNW	large intestine	DNase-seq	None	https://www.encodeproject.org/files/ENCFF120DNW/@@download/ENCFF120DNW.bed.gz
ENCFF103ZMI	muscle of arm	DNase-seq	None	https://www.encodeproject.org/files/ENCFF103ZMI/@@download/ENCFF103ZMI.bed.gz
ENCFF742WRC	left renal pelvis	DNase-seq	None	https://www.encodeproject.org/files/ENCFF742WRC/@@download/ENCFF742WRC.bed.gz
ENCFF140VUL	right lung	DNase-seq	None	https://www.encodeproject.org/files/ENCFF140VUL/@@download/ENCFF140VUL.bed.gz
ENCFF574WIN	left kidney	DNase-seq	None	https://www.encodeproject.org/files/ENCFF574WIN/@@download/ENCFF574WIN.bed.gz
ENCFF736PAW	T-cell	DNase-seq	None	https://www.encodeproject.org/files/ENCFF736PAW/@@download/ENCFF736PAW.bed.gz
ENCFF816CNZ	right kidney	DNase-seq	None	https://www.encodeproject.org/files/ENCFF816CNZ/@@download/ENCFF816CNZ.bed.gz
ENCFF433PDK	right kidney	DNase-seq	None	https://www.encodeproject.org/files/ENCFF433PDK/@@download/ENCFF433PDK.bed.gz
ENCFF716KMR	small intestine	DNase-seq	None	https://www.encodeproject.org/files/ENCFF716KMR/@@download/ENCFF716KMR.bed.gz
ENCFF106PMZ	spinal cord	DNase-seq	None	https://www.encodeproject.org/files/ENCFF106PMZ/@@download/ENCFF106PMZ.bed.gz
ENCFF410MHQ	T-cell	DNase-seq	None	https://www.encodeproject.org/files/ENCFF410MHQ/@@download/ENCFF410MHQ.bed.gz
ENCFF522CKK	right kidney	DNase-seq	None	https://www.encodeproject.org/files/ENCFF522CKK/@@download/ENCFF522CKK.bed.gz
ENCFF355LDD	B cell	DNase-seq	None	https://www.encodeproject.org/files/ENCFF355LDD/@@download/ENCFF355LDD.bed.gz
ENCFF682LFV	placenta	DNase-seq	None	https://www.encodeproject.org/files/ENCFF682LFV/@@download/ENCFF682LFV.bed.gz
ENCFF906KRB	left renal cortex interstitium	DNase-seq	None	https://www.encodeproject.org/files/ENCFF906KRB/@@download/ENCFF906KRB.bed.gz
ENCFF808FRN	placenta	DNase-seq	None	https://www.encodeproject.org/files/ENCFF808FRN/@@download/ENCFF808FRN.bed.gz
ENCFF064KOE	muscle of back	DNase-seq	None	https://www.encodeproject.org/files/ENCFF064KOE/@@download/ENCFF064KOE.bed.gz
ENCFF425HGL	small intestine	DNase-seq	None	https://www.encodeproject.org/files/ENCFF425HGL/@@download/ENCFF425HGL.bed.gz
ENCFF944HYF	muscle of leg	DNase-seq	None	https://www.encodeproject.org/files/ENCFF944HYF/@@download/ENCFF944HYF.bed.gz
ENCFF144ERX	right kidney	DNase-seq	None	https://www.encodeproject.org/files/ENCFF144ERX/@@download/ENCFF144ERX.bed.gz
ENCFF794UBO	muscle of arm	DNase-seq	None	https://www.encodeproject.org/files/ENCFF794UBO/@@download/ENCFF794UBO.bed.gz
ENCFF910QCI	left lung	DNase-seq	None	https://www.encodeproject.org/files/ENCFF910QCI/@@download/ENCFF910QCI.bed.gz
ENCFF144HBQ	T-cell	DNase-seq	None	https://www.encodeproject.org/files/ENCFF144HBQ/@@download/ENCFF144HBQ.bed.gz
ENCFF832UZR	right renal pelvis	DNase-seq	None	https://www.encodeproject.org/files/ENCFF832UZR/@@download/ENCFF832UZR.bed.gz
ENCFF804DUL	brain	DNase-seq	None	https://www.encodeproject.org/files/ENCFF804DUL/@@download/ENCFF804DUL.bed.gz
ENCFF096EVU	iPS DF 4.7	DNase-seq	None	https://www.encodeproject.org/files/ENCFF096EVU/@@download/ENCFF096EVU.bed.gz
ENCFF064SMJ	stomach	DNase-seq	None	https://www.encodeproject.org/files/ENCFF064SMJ/@@download/ENCFF064SMJ.bed.gz
ENCFF751IVM	muscle of leg	DNase-seq	None	https://www.encodeproject.org/files/ENCFF751IVM/@@download/ENCFF751IVM.bed.gz
ENCFF247ZAZ	heart	DNase-seq	None	https://www.encodeproject.org/files/ENCFF247ZAZ/@@download/ENCFF247ZAZ.bed.gz
ENCFF214ZLL	muscle of back	DNase-seq	None	https://www.encodeproject.org/files/ENCFF214ZLL/@@download/ENCFF214ZLL.bed.gz
ENCFF200HLO	stomach	DNase-seq	None	https://www.encodeproject.org/files/ENCFF200HLO/@@download/ENCFF200HLO.bed.gz
ENCFF329GDP	lung	DNase-seq	None	https://www.encodeproject.org/files/ENCFF329GDP/@@download/ENCFF329GDP.bed.gz
ENCFF766MRS	left lung	DNase-seq	None	https://www.encodeproject.org/files/ENCFF766MRS/@@download/ENCFF766MRS.bed.gz
ENCFF419STH	skin fibroblast	DNase-seq	None	https://www.encodeproject.org/files/ENCFF419STH/@@download/ENCFF419STH.bed.gz
ENCFF894PDJ	muscle of leg	DNase-seq	None	https://www.encodeproject.org/files/ENCFF894PDJ/@@download/ENCFF894PDJ.bed.gz
ENCFF819NTW	lung	DNase-seq	None	https://www.encodeproject.org/files/ENCFF819NTW/@@download/ENCFF819NTW.bed.gz
ENCFF207RZS	muscle of leg	DNase-seq	None	https://www.encodeproject.org/files/ENCFF207RZS/@@download/ENCFF207RZS.bed.gz
ENCFF671GMS	thymus	DNase-seq	None	https://www.encodeproject.org/files/ENCFF671GMS/@@download/ENCFF671GMS.bed.gz
ENCFF195YWM	kidney	DNase-seq	None	https://www.encodeproject.org/files/ENCFF195YWM/@@download/ENCFF195YWM.bed.gz
ENCFF149NMR	renal cortex interstitium	DNase-seq	None	https://www.encodeproject.org/files/ENCFF149NMR/@@download/ENCFF149NMR.bed.gz
ENCFF617DDH	lung	DNase-seq	None	https://www.encodeproject.org/files/ENCFF617DDH/@@download/ENCFF617DDH.bed.gz
ENCFF817MGC	right renal cortex interstitium	DNase-seq	None	https://www.encodeproject.org/files/ENCFF817MGC/@@download/ENCFF817MGC.bed.gz
ENCFF227WDB	common myeloid progenitor, CD34-positive	DNase-seq	None	https://www.encodeproject.org/files/ENCFF227WDB/@@download/ENCFF227WDB.bed.gz
ENCFF171NVI	right lung	DNase-seq	None	https://www.encodeproject.org/files/ENCFF171NVI/@@download/ENCFF171NVI.bed.gz
ENCFF312ZGX	stomach	DNase-seq	None	https://www.encodeproject.org/files/ENCFF312ZGX/@@download/ENCFF312ZGX.bed.gz
ENCFF198WIN	right renal cortex interstitium	DNase-seq	None	https://www.encodeproject.org/files/ENCFF198WIN/@@download/ENCFF198WIN.bed.gz
ENCFF732VLL	renal cortex interstitium	DNase-seq	None	https://www.encodeproject.org/files/ENCFF732VLL/@@download/ENCFF732VLL.bed.gz
ENCFF173MJQ	large intestine	DNase-seq	None	https://www.encodeproject.org/files/ENCFF173MJQ/@@download/ENCFF173MJQ.bed.gz
ENCFF348DBB	left kidney	DNase-seq	None	https://www.encodeproject.org/files/ENCFF348DBB/@@download/ENCFF348DBB.bed.gz
ENCFF152JIP	heart	DNase-seq	None	https://www.encodeproject.org/files/ENCFF152JIP/@@download/ENCFF152JIP.bed.gz
ENCFF641CNI	adrenal gland	DNase-seq	None	https://www.encodeproject.org/files/ENCFF641CNI/@@download/ENCFF641CNI.bed.gz
ENCFF464PRA	muscle of arm	DNase-seq	None	https://www.encodeproject.org/files/ENCFF464PRA/@@download/ENCFF464PRA.bed.gz
ENCFF787OCX	common myeloid progenitor, CD34-positive	DNase-seq	None	https://www.encodeproject.org/files/ENCFF787OCX/@@download/ENCFF787OCX.bed.gz
ENCFF106EDT	muscle of back	DNase-seq	None	https://www.encodeproject.org/files/ENCFF106EDT/@@download/ENCFF106EDT.bed.gz
ENCFF980YON	thymus	DNase-seq	None	https://www.encodeproject.org/files/ENCFF980YON/@@download/ENCFF980YON.bed.gz
ENCFF276EBZ	CD4-positive helper T cell	DNase-seq	None	https://www.encodeproject.org/files/ENCFF276EBZ/@@download/ENCFF276EBZ.bed.gz
ENCFF116PRN	left kidney	DNase-seq	None	https://www.encodeproject.org/files/ENCFF116PRN/@@download/ENCFF116PRN.bed.gz
ENCFF415JJI	brain	DNase-seq	None	https://www.encodeproject.org/files/ENCFF415JJI/@@download/ENCFF415JJI.bed.gz
ENCFF327DJR	renal pelvis	DNase-seq	None	https://www.encodeproject.org/files/ENCFF327DJR/@@download/ENCFF327DJR.bed.gz
ENCFF921FAL	stomach	DNase-seq	None	https://www.encodeproject.org/files/ENCFF921FAL/@@download/ENCFF921FAL.bed.gz
ENCFF526VCU	adrenal gland	DNase-seq	None	https://www.encodeproject.org/files/ENCFF526VCU/@@download/ENCFF526VCU.bed.gz
ENCFF492MCV	muscle of arm	DNase-seq	None	https://www.encodeproject.org/files/ENCFF492MCV/@@download/ENCFF492MCV.bed.gz
ENCFF355SRP	left lung	DNase-seq	None	https://www.encodeproject.org/files/ENCFF355SRP/@@download/ENCFF355SRP.bed.gz
ENCFF165LZK	muscle of arm	DNase-seq	None	https://www.encodeproject.org/files/ENCFF165LZK/@@download/ENCFF165LZK.bed.gz
ENCFF905NQU	left lung	DNase-seq	None	https://www.encodeproject.org/files/ENCFF905NQU/@@download/ENCFF905NQU.bed.gz
ENCFF180TWQ	left lung	DNase-seq	None	https://www.encodeproject.org/files/ENCFF180TWQ/@@download/ENCFF180TWQ.bed.gz
ENCFF916EFR	ovary	DNase-seq	None	https://www.encodeproject.org/files/ENCFF916EFR/@@download/ENCFF916EFR.bed.gz
ENCFF178AYH	thymus	DNase-seq	None	https://www.encodeproject.org/files/ENCFF178AYH/@@download/ENCFF178AYH.bed.gz
ENCFF521ZLX	common myeloid progenitor, CD34-positive	DNase-seq	None	https://www.encodeproject.org/files/ENCFF521ZLX/@@download/ENCFF521ZLX.bed.gz
ENCFF574UTF	heart	DNase-seq	None	https://www.encodeproject.org/files/ENCFF574UTF/@@download/ENCFF574UTF.bed.gz
ENCFF317VBE	large intestine	DNase-seq	None	https://www.encodeproject.org/files/ENCFF317VBE/@@download/ENCFF317VBE.bed.gz
ENCFF016DSD	right lung	DNase-seq	None	https://www.encodeproject.org/files/ENCFF016DSD/@@download/ENCFF016DSD.bed.gz
ENCFF250JHL	large intestine	DNase-seq	None	https://www.encodeproject.org/files/ENCFF250JHL/@@download/ENCFF250JHL.bed.gz
ENCFF336JBS	stomach	DNase-seq	None	https://www.encodeproject.org/files/ENCFF336JBS/@@download/ENCFF336JBS.bed.gz
ENCFF504INS	muscle of back	DNase-seq	None	https://www.encodeproject.org/files/ENCFF504INS/@@download/ENCFF504INS.bed.gz
ENCFF531MCH	left kidney	DNase-seq	None	https://www.encodeproject.org/files/ENCFF531MCH/@@download/ENCFF531MCH.bed.gz
ENCFF698LRC	brain	DNase-seq	None	https://www.encodeproject.org/files/ENCFF698LRC/@@download/ENCFF698LRC.bed.gz
ENCFF167XAJ	CD4-positive helper T cell	DNase-seq	None	https://www.encodeproject.org/files/ENCFF167XAJ/@@download/ENCFF167XAJ.bed.gz
ENCFF696SPY	fibroblast of skin of abdomen	DNase-seq	None	https://www.encodeproject.org/files/ENCFF696SPY/@@download/ENCFF696SPY.bed.gz
ENCFF848SAN	kidney	DNase-seq	None	https://www.encodeproject.org/files/ENCFF848SAN/@@download/ENCFF848SAN.bed.gz
ENCFF617MXO	common myeloid progenitor, CD34-positive	DNase-seq	None	https://www.encodeproject.org/files/ENCFF617MXO/@@download/ENCFF617MXO.bed.gz
ENCFF668TER	T-cell	DNase-seq	None	https://www.encodeproject.org/files/ENCFF668TER/@@download/ENCFF668TER.bed.gz
ENCFF645VRE	stomach	DNase-seq	None	https://www.encodeproject.org/files/ENCFF645VRE/@@download/ENCFF645VRE.bed.gz
ENCFF551HRI	adrenal gland	DNase-seq	None	https://www.encodeproject.org/files/ENCFF551HRI/@@download/ENCFF551HRI.bed.gz
ENCFF067CKQ	skin fibroblast	DNase-seq	None	https://www.encodeproject.org/files/ENCFF067CKQ/@@download/ENCFF067CKQ.bed.gz
ENCFF216PTJ	large intestine	DNase-seq	None	https://www.encodeproject.org/files/ENCFF216PTJ/@@download/ENCFF216PTJ.bed.gz
ENCFF898XAX	renal cortex interstitium	DNase-seq	None	https://www.encodeproject.org/files/ENCFF898XAX/@@download/ENCFF898XAX.bed.gz
ENCFF516TPQ	muscle of back	DNase-seq	None	https://www.encodeproject.org/files/ENCFF516TPQ/@@download/ENCFF516TPQ.bed.gz
ENCFF681WSK	left lung	DNase-seq	None	https://www.encodeproject.org/files/ENCFF681WSK/@@download/ENCFF681WSK.bed.gz
ENCFF898PPG	right renal cortex interstitium	DNase-seq	None	https://www.encodeproject.org/files/ENCFF898PPG/@@download/ENCFF898PPG.bed.gz
ENCFF354YEA	renal cortex interstitium	DNase-seq	None	https://www.encodeproject.org/files/ENCFF354YEA/@@download/ENCFF354YEA.bed.gz
ENCFF456NFP	left kidney	DNase-seq	None	https://www.encodeproject.org/files/ENCFF456NFP/@@download/ENCFF456NFP.bed.gz
ENCFF094EMV	muscle of arm	DNase-seq	None	https://www.encodeproject.org/files/ENCFF094EMV/@@download/ENCFF094EMV.bed.gz
ENCFF187NZJ	stomach	DNase-seq	None	https://www.encodeproject.org/files/ENCFF187NZJ/@@download/ENCFF187NZJ.bed.gz
ENCFF294NFN	thoracic segment muscle	DNase-seq	None	https://www.encodeproject.org/files/ENCFF294NFN/@@download/ENCFF294NFN.bed.gz
ENCFF675RVL	natural killer cell	DNase-seq	None	https://www.encodeproject.org/files/ENCFF675RVL/@@download/ENCFF675RVL.bed.gz
ENCFF800DOC	brain	DNase-seq	None	https://www.encodeproject.org/files/ENCFF800DOC/@@download/ENCFF800DOC.bed.gz
ENCFF347SKO	renal cortex interstitium	DNase-seq	None	https://www.encodeproject.org/files/ENCFF347SKO/@@download/ENCFF347SKO.bed.gz
ENCFF378KGO	common myeloid progenitor, CD34-positive	DNase-seq	None	https://www.encodeproject.org/files/ENCFF378KGO/@@download/ENCFF378KGO.bed.gz
ENCFF727YVM	renal cortex interstitium	DNase-seq	None	https://www.encodeproject.org/files/ENCFF727YVM/@@download/ENCFF727YVM.bed.gz
ENCFF501IFI	large intestine	DNase-seq	None	https://www.encodeproject.org/files/ENCFF501IFI/@@download/ENCFF501IFI.bed.gz
ENCFF653SUH	left kidney	DNase-seq	None	https://www.encodeproject.org/files/ENCFF653SUH/@@download/ENCFF653SUH.bed.gz
ENCFF880ORV	kidney	DNase-seq	None	https://www.encodeproject.org/files/ENCFF880ORV/@@download/ENCFF880ORV.bed.gz
ENCFF518QQC	skin fibroblast	DNase-seq	None	https://www.encodeproject.org/files/ENCFF518QQC/@@download/ENCFF518QQC.bed.gz
ENCFF614QQR	CD8-positive, alpha-beta T cell	DNase-seq	None	https://www.encodeproject.org/files/ENCFF614QQR/@@download/ENCFF614QQR.bed.gz
ENCFF900JRB	common myeloid progenitor, CD34-positive	DNase-seq	None	https://www.encodeproject.org/files/ENCFF900JRB/@@download/ENCFF900JRB.bed.gz
ENCFF740XLE	common myeloid progenitor, CD34-positive	DNase-seq	None	https://www.encodeproject.org/files/ENCFF740XLE/@@download/ENCFF740XLE.bed.gz
ENCFF944LHE	B cell	DNase-seq	None	https://www.encodeproject.org/files/ENCFF944LHE/@@download/ENCFF944LHE.bed.gz
ENCFF747BVJ	heart	DNase-seq	None	https://www.encodeproject.org/files/ENCFF747BVJ/@@download/ENCFF747BVJ.bed.gz
ENCFF337KZM	right kidney	DNase-seq	None	https://www.encodeproject.org/files/ENCFF337KZM/@@download/ENCFF337KZM.bed.gz
ENCFF810WAZ	muscle of arm	DNase-seq	None	https://www.encodeproject.org/files/ENCFF810WAZ/@@download/ENCFF810WAZ.bed.gz
ENCFF057CCO	small intestine	DNase-seq	None	https://www.encodeproject.org/files/ENCFF057CCO/@@download/ENCFF057CCO.bed.gz
ENCFF009MPE	left kidney	DNase-seq	None	https://www.encodeproject.org/files/ENCFF009MPE/@@download/ENCFF009MPE.bed.gz
ENCFF399OBI	skin fibroblast	DNase-seq	None	https://www.encodeproject.org/files/ENCFF399OBI/@@download/ENCFF399OBI.bed.gz
ENCFF291MQR	lung	DNase-seq	None	https://www.encodeproject.org/files/ENCFF291MQR/@@download/ENCFF291MQR.bed.gz
ENCFF444ZRC	B cell	DNase-seq	None	https://www.encodeproject.org/files/ENCFF444ZRC/@@download/ENCFF444ZRC.bed.gz
ENCFF908SUH	muscle of back	DNase-seq	None	https://www.encodeproject.org/files/ENCFF908SUH/@@download/ENCFF908SUH.bed.gz
ENCFF969YOA	skin fibroblast	DNase-seq	None	https://www.encodeproject.org/files/ENCFF969YOA/@@download/ENCFF969YOA.bed.gz
ENCFF024TPY	kidney	DNase-seq	None	https://www.encodeproject.org/files/ENCFF024TPY/@@download/ENCFF024TPY.bed.gz
ENCFF047EML	muscle of leg	DNase-seq	None	https://www.encodeproject.org/files/ENCFF047EML/@@download/ENCFF047EML.bed.gz
ENCFF856UQI	hindlimb muscle	DNase-seq	None	https://www.encodeproject.org/files/ENCFF856UQI/@@download/ENCFF856UQI.bed.gz
ENCFF714RWU	left renal pelvis	DNase-seq	None	https://www.encodeproject.org/files/ENCFF714RWU/@@download/ENCFF714RWU.bed.gz
ENCFF007TSW	CD14-positive monocyte	DNase-seq	None	https://www.encodeproject.org/files/ENCFF007TSW/@@download/ENCFF007TSW.bed.gz
ENCFF831JPV	thymus	DNase-seq	None	https://www.encodeproject.org/files/ENCFF831JPV/@@download/ENCFF831JPV.bed.gz
ENCFF755CWG	thymus	DNase-seq	None	https://www.encodeproject.org/files/ENCFF755CWG/@@download/ENCFF755CWG.bed.gz
ENCFF782KJY	lung	DNase-seq	None	https://www.encodeproject.org/files/ENCFF782KJY/@@download/ENCFF782KJY.bed.gz
ENCFF131SCF	T-cell	DNase-seq	None	https://www.encodeproject.org/files/ENCFF131SCF/@@download/ENCFF131SCF.bed.gz
ENCFF711OGS	small intestine	DNase-seq	None	https://www.encodeproject.org/files/ENCFF711OGS/@@download/ENCFF711OGS.bed.gz
ENCFF711GHU	small intestine	DNase-seq	None	https://www.encodeproject.org/files/ENCFF711GHU/@@download/ENCFF711GHU.bed.gz
ENCFF227RVA	small intestine	DNase-seq	None	https://www.encodeproject.org/files/ENCFF227RVA/@@download/ENCFF227RVA.bed.gz
ENCFF757CMC	thymus	DNase-seq	None	https://www.encodeproject.org/files/ENCFF757CMC/@@download/ENCFF757CMC.bed.gz
ENCFF420ADF	right lung	DNase-seq	None	https://www.encodeproject.org/files/ENCFF420ADF/@@download/ENCFF420ADF.bed.gz
ENCFF330NPA	renal cortex interstitium	DNase-seq	None	https://www.encodeproject.org/files/ENCFF330NPA/@@download/ENCFF330NPA.bed.gz
ENCFF630OHJ	small intestine	DNase-seq	None	https://www.encodeproject.org/files/ENCFF630OHJ/@@download/ENCFF630OHJ.bed.gz
ENCFF097UAJ	stomach	DNase-seq	None	https://www.encodeproject.org/files/ENCFF097UAJ/@@download/ENCFF097UAJ.bed.gz
ENCFF733UOT	right kidney	DNase-seq	None	https://www.encodeproject.org/files/ENCFF733UOT/@@download/ENCFF733UOT.bed.gz
ENCFF382AEJ	muscle of leg	DNase-seq	None	https://www.encodeproject.org/files/ENCFF382AEJ/@@download/ENCFF382AEJ.bed.gz
ENCFF197CRC	heart	DNase-seq	None	https://www.encodeproject.org/files/ENCFF197CRC/@@download/ENCFF197CRC.bed.gz
ENCFF064JZR	renal pelvis	DNase-seq	None	https://www.encodeproject.org/files/ENCFF064JZR/@@download/ENCFF064JZR.bed.gz
ENCFF056LVP	muscle of back	DNase-seq	None	https://www.encodeproject.org/files/ENCFF056LVP/@@download/ENCFF056LVP.bed.gz
ENCFF208CUI	hematopoietic multipotent progenitor cell	DNase-seq	None	https://www.encodeproject.org/files/ENCFF208CUI/@@download/ENCFF208CUI.bed.gz
ENCFF133ICX	small intestine	DNase-seq	None	https://www.encodeproject.org/files/ENCFF133ICX/@@download/ENCFF133ICX.bed.gz
ENCFF459NWX	large intestine	DNase-seq	None	https://www.encodeproject.org/files/ENCFF459NWX/@@download/ENCFF459NWX.bed.gz
ENCFF143DJJ	right lung	DNase-seq	None	https://www.encodeproject.org/files/ENCFF143DJJ/@@download/ENCFF143DJJ.bed.gz
ENCFF232BIG	placenta	DNase-seq	None	https://www.encodeproject.org/files/ENCFF232BIG/@@download/ENCFF232BIG.bed.gz
ENCFF917MLF	thymus	DNase-seq	None	https://www.encodeproject.org/files/ENCFF917MLF/@@download/ENCFF917MLF.bed.gz
ENCFF448GNP	thymus	DNase-seq	None	https://www.encodeproject.org/files/ENCFF448GNP/@@download/ENCFF448GNP.bed.gz
ENCFF203FLV	heart	DNase-seq	None	https://www.encodeproject.org/files/ENCFF203FLV/@@download/ENCFF203FLV.bed.gz
ENCFF411ADY	muscle of arm	DNase-seq	None	https://www.encodeproject.org/files/ENCFF411ADY/@@download/ENCFF411ADY.bed.gz
ENCFF841MMD	right renal pelvis	DNase-seq	None	https://www.encodeproject.org/files/ENCFF841MMD/@@download/ENCFF841MMD.bed.gz
ENCFF593LQN	adrenal gland	DNase-seq	None	https://www.encodeproject.org/files/ENCFF593LQN/@@download/ENCFF593LQN.bed.gz
ENCFF757IKL	muscle of back	DNase-seq	None	https://www.encodeproject.org/files/ENCFF757IKL/@@download/ENCFF757IKL.bed.gz
ENCFF630USR	heart	DNase-seq	None	https://www.encodeproject.org/files/ENCFF630USR/@@download/ENCFF630USR.bed.gz
ENCFF062FOP	CD8-positive, alpha-beta T cell	DNase-seq	None	https://www.encodeproject.org/files/ENCFF062FOP/@@download/ENCFF062FOP.bed.gz
ENCFF498MDZ	kidney	DNase-seq	None	https://www.encodeproject.org/files/ENCFF498MDZ/@@download/ENCFF498MDZ.bed.gz
ENCFF979SJD	muscle of trunk	DNase-seq	None	https://www.encodeproject.org/files/ENCFF979SJD/@@download/ENCFF979SJD.bed.gz
ENCFF060JZA	forelimb muscle	DNase-seq	None	https://www.encodeproject.org/files/ENCFF060JZA/@@download/ENCFF060JZA.bed.gz
ENCFF342IEP	muscle of back	DNase-seq	None	https://www.encodeproject.org/files/ENCFF342IEP/@@download/ENCFF342IEP.bed.gz
ENCFF678IKQ	brain	DNase-seq	None	https://www.encodeproject.org/files/ENCFF678IKQ/@@download/ENCFF678IKQ.bed.gz
ENCFF412SKC	spinal cord	DNase-seq	None	https://www.encodeproject.org/files/ENCFF412SKC/@@download/ENCFF412SKC.bed.gz
ENCFF701RGI	common myeloid progenitor, CD34-positive	DNase-seq	None	https://www.encodeproject.org/files/ENCFF701RGI/@@download/ENCFF701RGI.bed.gz
ENCFF316VYS	large intestine	DNase-seq	None	https://www.encodeproject.org/files/ENCFF316VYS/@@download/ENCFF316VYS.bed.gz
ENCFF543KDP	muscle of leg	DNase-seq	None	https://www.encodeproject.org/files/ENCFF543KDP/@@download/ENCFF543KDP.bed.gz
ENCFF228QBR	CD14-positive monocyte	DNase-seq	None	https://www.encodeproject.org/files/ENCFF228QBR/@@download/ENCFF228QBR.bed.gz
ENCFF518XTM	testis	DNase-seq	None	https://www.encodeproject.org/files/ENCFF518XTM/@@download/ENCFF518XTM.bed.gz
ENCFF032FWK	pancreas	DNase-seq	None	https://www.encodeproject.org/files/ENCFF032FWK/@@download/ENCFF032FWK.bed.gz
ENCFF235WMX	CD4-positive helper T cell	DNase-seq	None	https://www.encodeproject.org/files/ENCFF235WMX/@@download/ENCFF235WMX.bed.gz
ENCFF456LZZ	stomach	DNase-seq	None	https://www.encodeproject.org/files/ENCFF456LZZ/@@download/ENCFF456LZZ.bed.gz
ENCFF875NRF	small intestine	DNase-seq	None	https://www.encodeproject.org/files/ENCFF875NRF/@@download/ENCFF875NRF.bed.gz
ENCFF346CWN	left lung	DNase-seq	None	https://www.encodeproject.org/files/ENCFF346CWN/@@download/ENCFF346CWN.bed.gz
ENCFF884KLO	muscle of trunk	DNase-seq	None	https://www.encodeproject.org/files/ENCFF884KLO/@@download/ENCFF884KLO.bed.gz
ENCFF158UAN	muscle of leg	DNase-seq	None	https://www.encodeproject.org/files/ENCFF158UAN/@@download/ENCFF158UAN.bed.gz
ENCFF466TCI	heart	DNase-seq	None	https://www.encodeproject.org/files/ENCFF466TCI/@@download/ENCFF466TCI.bed.gz
ENCFF532WPU	large intestine	DNase-seq	None	https://www.encodeproject.org/files/ENCFF532WPU/@@download/ENCFF532WPU.bed.gz
ENCFF553KUB	stomach	DNase-seq	None	https://www.encodeproject.org/files/ENCFF553KUB/@@download/ENCFF553KUB.bed.gz
ENCFF826HLM	heart	DNase-seq	None	https://www.encodeproject.org/files/ENCFF826HLM/@@download/ENCFF826HLM.bed.gz
ENCFF712HXM	adrenal gland	DNase-seq	None	https://www.encodeproject.org/files/ENCFF712HXM/@@download/ENCFF712HXM.bed.gz
ENCFF777SVA	right lung	DNase-seq	None	https://www.encodeproject.org/files/ENCFF777SVA/@@download/ENCFF777SVA.bed.gz
ENCFF979NIV	kidney	DNase-seq	None	https://www.encodeproject.org/files/ENCFF979NIV/@@download/ENCFF979NIV.bed.gz
ENCFF033JMX	muscle of arm	DNase-seq	None	https://www.encodeproject.org/files/ENCFF033JMX/@@download/ENCFF033JMX.bed.gz
ENCFF116GQA	kidney	DNase-seq	None	https://www.encodeproject.org/files/ENCFF116GQA/@@download/ENCFF116GQA.bed.gz
ENCFF194DCA	stomach	DNase-seq	None	https://www.encodeproject.org/files/ENCFF194DCA/@@download/ENCFF194DCA.bed.gz
ENCFF936OHE	kidney	DNase-seq	None	https://www.encodeproject.org/files/ENCFF936OHE/@@download/ENCFF936OHE.bed.gz
ENCFF929EGO	right lung	DNase-seq	None	https://www.encodeproject.org/files/ENCFF929EGO/@@download/ENCFF929EGO.bed.gz
ENCFF290EPY	lung	DNase-seq	None	https://www.encodeproject.org/files/ENCFF290EPY/@@download/ENCFF290EPY.bed.gz
ENCFF197KHQ	kidney	DNase-seq	None	https://www.encodeproject.org/files/ENCFF197KHQ/@@download/ENCFF197KHQ.bed.gz
ENCFF987DJP	kidney	DNase-seq	None	https://www.encodeproject.org/files/ENCFF987DJP/@@download/ENCFF987DJP.bed.gz
ENCFF934EAN	muscle of arm	DNase-seq	None	https://www.encodeproject.org/files/ENCFF934EAN/@@download/ENCFF934EAN.bed.gz
ENCFF351STM	renal pelvis	DNase-seq	None	https://www.encodeproject.org/files/ENCFF351STM/@@download/ENCFF351STM.bed.gz
ENCFF868NGL	right lung	DNase-seq	None	https://www.encodeproject.org/files/ENCFF868NGL/@@download/ENCFF868NGL.bed.gz
ENCFF106VZG	muscle of back	DNase-seq	None	https://www.encodeproject.org/files/ENCFF106VZG/@@download/ENCFF106VZG.bed.gz
ENCFF596AFS	small intestine	DNase-seq	None	https://www.encodeproject.org/files/ENCFF596AFS/@@download/ENCFF596AFS.bed.gz
ENCFF982PAZ	renal pelvis	DNase-seq	None	https://www.encodeproject.org/files/ENCFF982PAZ/@@download/ENCFF982PAZ.bed.gz
ENCFF665BXP	spinal cord	DNase-seq	None	https://www.encodeproject.org/files/ENCFF665BXP/@@download/ENCFF665BXP.bed.gz
ENCFF646LUA	common myeloid progenitor, CD34-positive	DNase-seq	None	https://www.encodeproject.org/files/ENCFF646LUA/@@download/ENCFF646LUA.bed.gz
ENCFF373HMJ	right lung	DNase-seq	None	https://www.encodeproject.org/files/ENCFF373HMJ/@@download/ENCFF373HMJ.bed.gz
ENCFF338PYM	renal cortex interstitium	DNase-seq	None	https://www.encodeproject.org/files/ENCFF338PYM/@@download/ENCFF338PYM.bed.gz
ENCFF875AFU	brain	DNase-seq	None	https://www.encodeproject.org/files/ENCFF875AFU/@@download/ENCFF875AFU.bed.gz
ENCFF975DXH	muscle of back	DNase-seq	None	https://www.encodeproject.org/files/ENCFF975DXH/@@download/ENCFF975DXH.bed.gz
ENCFF949YFS	right renal pelvis	DNase-seq	None	https://www.encodeproject.org/files/ENCFF949YFS/@@download/ENCFF949YFS.bed.gz
ENCFF721HLN	muscle of arm	DNase-seq	None	https://www.encodeproject.org/files/ENCFF721HLN/@@download/ENCFF721HLN.bed.gz
ENCFF976JED	skin of body	DNase-seq	None	https://www.encodeproject.org/files/ENCFF976JED/@@download/ENCFF976JED.bed.gz
ENCFF507IEW	iPS DF 19.7	DNase-seq	None	https://www.encodeproject.org/files/ENCFF507IEW/@@download/ENCFF507IEW.bed.gz
ENCFF241USC	left renal pelvis	DNase-seq	None	https://www.encodeproject.org/files/ENCFF241USC/@@download/ENCFF241USC.bed.gz
ENCFF194KXV	renal cortex interstitium	DNase-seq	None	https://www.encodeproject.org/files/ENCFF194KXV/@@download/ENCFF194KXV.bed.gz
ENCFF613FIB	right renal cortex interstitium	DNase-seq	None	https://www.encodeproject.org/files/ENCFF613FIB/@@download/ENCFF613FIB.bed.gz
ENCFF635WCC	kidney	DNase-seq	None	https://www.encodeproject.org/files/ENCFF635WCC/@@download/ENCFF635WCC.bed.gz
ENCFF020FWO	kidney	DNase-seq	None	https://www.encodeproject.org/files/ENCFF020FWO/@@download/ENCFF020FWO.bed.gz
ENCFF058TUX	right lung	DNase-seq	None	https://www.encodeproject.org/files/ENCFF058TUX/@@download/ENCFF058TUX.bed.gz
ENCFF358CVP	heart	DNase-seq	None	https://www.encodeproject.org/files/ENCFF358CVP/@@download/ENCFF358CVP.bed.gz
ENCFF225QPG	brain	DNase-seq	None	https://www.encodeproject.org/files/ENCFF225QPG/@@download/ENCFF225QPG.bed.gz
ENCFF460YVL	stomach	DNase-seq	None	https://www.encodeproject.org/files/ENCFF460YVL/@@download/ENCFF460YVL.bed.gz
ENCFF581CUG	heart	DNase-seq	None	https://www.encodeproject.org/files/ENCFF581CUG/@@download/ENCFF581CUG.bed.gz
ENCFF007GQK	heart	DNase-seq	None	https://www.encodeproject.org/files/ENCFF007GQK/@@download/ENCFF007GQK.bed.gz
ENCFF125FSL	right kidney	DNase-seq	None	https://www.encodeproject.org/files/ENCFF125FSL/@@download/ENCFF125FSL.bed.gz
ENCFF807UWE	right kidney	DNase-seq	None	https://www.encodeproject.org/files/ENCFF807UWE/@@download/ENCFF807UWE.bed.gz
ENCFF422SQQ	brain	DNase-seq	None	https://www.encodeproject.org/files/ENCFF422SQQ/@@download/ENCFF422SQQ.bed.gz
ENCFF823JTT	B cell	DNase-seq	None	https://www.encodeproject.org/files/ENCFF823JTT/@@download/ENCFF823JTT.bed.gz
ENCFF082YXC	heart	DNase-seq	None	https://www.encodeproject.org/files/ENCFF082YXC/@@download/ENCFF082YXC.bed.gz
ENCFF718BDX	left lung	DNase-seq	None	https://www.encodeproject.org/files/ENCFF718BDX/@@download/ENCFF718BDX.bed.gz
ENCFF763KLI	left kidney	DNase-seq	None	https://www.encodeproject.org/files/ENCFF763KLI/@@download/ENCFF763KLI.bed.gz
ENCFF114MYB	renal cortex interstitium	DNase-seq	None	https://www.encodeproject.org/files/ENCFF114MYB/@@download/ENCFF114MYB.bed.gz
ENCFF409FEK	muscle of leg	DNase-seq	None	https://www.encodeproject.org/files/ENCFF409FEK/@@download/ENCFF409FEK.bed.gz
ENCFF148PCY	muscle of arm	DNase-seq	None	https://www.encodeproject.org/files/ENCFF148PCY/@@download/ENCFF148PCY.bed.gz
ENCFF158IRO	muscle of arm	DNase-seq	None	https://www.encodeproject.org/files/ENCFF158IRO/@@download/ENCFF158IRO.bed.gz
ENCFF105SNJ	renal pelvis	DNase-seq	None	https://www.encodeproject.org/files/ENCFF105SNJ/@@download/ENCFF105SNJ.bed.gz
ENCFF403SUB	pancreas	DNase-seq	None	https://www.encodeproject.org/files/ENCFF403SUB/@@download/ENCFF403SUB.bed.gz
ENCFF028NJF	muscle of leg	DNase-seq	None	https://www.encodeproject.org/files/ENCFF028NJF/@@download/ENCFF028NJF.bed.gz
ENCFF799KWG	common myeloid progenitor, CD34-positive	DNase-seq	None	https://www.encodeproject.org/files/ENCFF799KWG/@@download/ENCFF799KWG.bed.gz
ENCFF528QQS	large intestine	DNase-seq	None	https://www.encodeproject.org/files/ENCFF528QQS/@@download/ENCFF528QQS.bed.gz
ENCFF526QUD	thymus	DNase-seq	None	https://www.encodeproject.org/files/ENCFF526QUD/@@download/ENCFF526QUD.bed.gz
ENCFF853GQY	right kidney	DNase-seq	None	https://www.encodeproject.org/files/ENCFF853GQY/@@download/ENCFF853GQY.bed.gz
ENCFF464BPU	brain	DNase-seq	None	https://www.encodeproject.org/files/ENCFF464BPU/@@download/ENCFF464BPU.bed.gz
ENCFF614KFD	renal pelvis	DNase-seq	None	https://www.encodeproject.org/files/ENCFF614KFD/@@download/ENCFF614KFD.bed.gz
ENCFF957LQJ	renal pelvis	DNase-seq	None	https://www.encodeproject.org/files/ENCFF957LQJ/@@download/ENCFF957LQJ.bed.gz
ENCFF687CLH	fibroblast of skin of abdomen	DNase-seq	None	https://www.encodeproject.org/files/ENCFF687CLH/@@download/ENCFF687CLH.bed.gz
ENCFF360LKQ	CD4-positive helper T cell	DNase-seq	None	https://www.encodeproject.org/files/ENCFF360LKQ/@@download/ENCFF360LKQ.bed.gz
ENCFF283GEW	left renal pelvis	DNase-seq	None	https://www.encodeproject.org/files/ENCFF283GEW/@@download/ENCFF283GEW.bed.gz
ENCFF879CGW	left kidney	DNase-seq	None	https://www.encodeproject.org/files/ENCFF879CGW/@@download/ENCFF879CGW.bed.gz
ENCFF167SDL	muscle of arm	DNase-seq	None	https://www.encodeproject.org/files/ENCFF167SDL/@@download/ENCFF167SDL.bed.gz
ENCFF167STH	stomach	DNase-seq	None	https://www.encodeproject.org/files/ENCFF167STH/@@download/ENCFF167STH.bed.gz
ENCFF053LUK	fibroblast of skin of abdomen	DNase-seq	None	https://www.encodeproject.org/files/ENCFF053LUK/@@download/ENCFF053LUK.bed.gz
ENCFF453AAS	left kidney	DNase-seq	None	https://www.encodeproject.org/files/ENCFF453AAS/@@download/ENCFF453AAS.bed.gz
ENCFF639QXT	renal cortex interstitium	DNase-seq	None	https://www.encodeproject.org/files/ENCFF639QXT/@@download/ENCFF639QXT.bed.gz
ENCFF362WET	stomach	DNase-seq	None	https://www.encodeproject.org/files/ENCFF362WET/@@download/ENCFF362WET.bed.gz
ENCFF666CHE	stomach	DNase-seq	None	https://www.encodeproject.org/files/ENCFF666CHE/@@download/ENCFF666CHE.bed.gz
ENCFF096TTO	heart	DNase-seq	None	https://www.encodeproject.org/files/ENCFF096TTO/@@download/ENCFF096TTO.bed.gz
ENCFF691XOS	skin fibroblast	DNase-seq	None	https://www.encodeproject.org/files/ENCFF691XOS/@@download/ENCFF691XOS.bed.gz
ENCFF426OFK	skin fibroblast	DNase-seq	None	https://www.encodeproject.org/files/ENCFF426OFK/@@download/ENCFF426OFK.bed.gz
ENCFF688LNA	skin fibroblast	DNase-seq	None	https://www.encodeproject.org/files/ENCFF688LNA/@@download/ENCFF688LNA.bed.gz
ENCFF810TIT	hematopoietic multipotent progenitor cell	DNase-seq	None	https://www.encodeproject.org/files/ENCFF810TIT/@@download/ENCFF810TIT.bed.gz
ENCFF312YEI	right kidney	DNase-seq	None	https://www.encodeproject.org/files/ENCFF312YEI/@@download/ENCFF312YEI.bed.gz
ENCFF338KTY	H1-hESC	DNase-seq	None	https://www.encodeproject.org/files/ENCFF338KTY/@@download/ENCFF338KTY.bed.gz
ENCFF285IVA	common myeloid progenitor, CD34-positive	DNase-seq	None	https://www.encodeproject.org/files/ENCFF285IVA/@@download/ENCFF285IVA.bed.gz
ENCFF725UKA	common myeloid progenitor, CD34-positive	DNase-seq	None	https://www.encodeproject.org/files/ENCFF725UKA/@@download/ENCFF725UKA.bed.gz
ENCFF485PWM	thymus	DNase-seq	None	https://www.encodeproject.org/files/ENCFF485PWM/@@download/ENCFF485PWM.bed.gz
ENCFF949WQH	renal pelvis	DNase-seq	None	https://www.encodeproject.org/files/ENCFF949WQH/@@download/ENCFF949WQH.bed.gz
ENCFF374WTZ	muscle of back	DNase-seq	None	https://www.encodeproject.org/files/ENCFF374WTZ/@@download/ENCFF374WTZ.bed.gz
ENCFF340HXV	muscle of back	DNase-seq	None	https://www.encodeproject.org/files/ENCFF340HXV/@@download/ENCFF340HXV.bed.gz
ENCFF365MBB	muscle of back	DNase-seq	None	https://www.encodeproject.org/files/ENCFF365MBB/@@download/ENCFF365MBB.bed.gz
ENCFF072SZT	muscle of back	DNase-seq	None	https://www.encodeproject.org/files/ENCFF072SZT/@@download/ENCFF072SZT.bed.gz
ENCFF839FSF	brain	DNase-seq	None	https://www.encodeproject.org/files/ENCFF839FSF/@@download/ENCFF839FSF.bed.gz
ENCFF349YPC	forelimb muscle	DNase-seq	None	https://www.encodeproject.org/files/ENCFF349YPC/@@download/ENCFF349YPC.bed.gz
ENCFF282BUD	muscle of arm	DNase-seq	None	https://www.encodeproject.org/files/ENCFF282BUD/@@download/ENCFF282BUD.bed.gz
ENCFF727DDM	muscle of leg	DNase-seq	None	https://www.encodeproject.org/files/ENCFF727DDM/@@download/ENCFF727DDM.bed.gz
ENCFF321NTP	muscle of arm	DNase-seq	None	https://www.encodeproject.org/files/ENCFF321NTP/@@download/ENCFF321NTP.bed.gz
ENCFF212EPW	common myeloid progenitor, CD34-positive	DNase-seq	None	https://www.encodeproject.org/files/ENCFF212EPW/@@download/ENCFF212EPW.bed.gz
ENCFF333PLF	common myeloid progenitor, CD34-positive	DNase-seq	None	https://www.encodeproject.org/files/ENCFF333PLF/@@download/ENCFF333PLF.bed.gz
ENCFF490EXW	lung	DNase-seq	None	https://www.encodeproject.org/files/ENCFF490EXW/@@download/ENCFF490EXW.bed.gz
ENCFF391WYC	kidney	DNase-seq	None	https://www.encodeproject.org/files/ENCFF391WYC/@@download/ENCFF391WYC.bed.gz
ENCFF915INZ	muscle of leg	DNase-seq	None	https://www.encodeproject.org/files/ENCFF915INZ/@@download/ENCFF915INZ.bed.gz
ENCFF074KEY	renal pelvis	DNase-seq	None	https://www.encodeproject.org/files/ENCFF074KEY/@@download/ENCFF074KEY.bed.gz
ENCFF885OTL	right kidney	DNase-seq	None	https://www.encodeproject.org/files/ENCFF885OTL/@@download/ENCFF885OTL.bed.gz
ENCFF897YVS	heart	DNase-seq	None	https://www.encodeproject.org/files/ENCFF897YVS/@@download/ENCFF897YVS.bed.gz
ENCFF342TOK	ovary	DNase-seq	None	https://www.encodeproject.org/files/ENCFF342TOK/@@download/ENCFF342TOK.bed.gz
ENCFF867VFF	muscle of trunk	DNase-seq	None	https://www.encodeproject.org/files/ENCFF867VFF/@@download/ENCFF867VFF.bed.gz
ENCFF914SZL	lung	DNase-seq	None	https://www.encodeproject.org/files/ENCFF914SZL/@@download/ENCFF914SZL.bed.gz
ENCFF698RYJ	muscle of leg	DNase-seq	None	https://www.encodeproject.org/files/ENCFF698RYJ/@@download/ENCFF698RYJ.bed.gz
ENCFF205UIO	lung	DNase-seq	None	https://www.encodeproject.org/files/ENCFF205UIO/@@download/ENCFF205UIO.bed.gz
ENCFF504DAE	muscle of back	DNase-seq	None	https://www.encodeproject.org/files/ENCFF504DAE/@@download/ENCFF504DAE.bed.gz
ENCFF126VBD	adrenal gland	DNase-seq	None	https://www.encodeproject.org/files/ENCFF126VBD/@@download/ENCFF126VBD.bed.gz
ENCFF174VRM	placenta	DNase-seq	None	https://www.encodeproject.org/files/ENCFF174VRM/@@download/ENCFF174VRM.bed.gz
ENCFF617UHG	small intestine	DNase-seq	None	https://www.encodeproject.org/files/ENCFF617UHG/@@download/ENCFF617UHG.bed.gz
ENCFF799TYV	skin fibroblast	DNase-seq	None	https://www.encodeproject.org/files/ENCFF799TYV/@@download/ENCFF799TYV.bed.gz
ENCFF733HEF	common myeloid progenitor, CD34-positive	DNase-seq	None	https://www.encodeproject.org/files/ENCFF733HEF/@@download/ENCFF733HEF.bed.gz
ENCFF431OVX	skin fibroblast	DNase-seq	None	https://www.encodeproject.org/files/ENCFF431OVX/@@download/ENCFF431OVX.bed.gz
ENCFF525QGN	foreskin melanocyte	DNase-seq	None	https://www.encodeproject.org/files/ENCFF525QGN/@@download/ENCFF525QGN.bed.gz
ENCFF497PQV	iPS DF 4.7	DNase-seq	None	https://www.encodeproject.org/files/ENCFF497PQV/@@download/ENCFF497PQV.bed.gz
ENCFF834QRV	small intestine	DNase-seq	None	https://www.encodeproject.org/files/ENCFF834QRV/@@download/ENCFF834QRV.bed.gz
ENCFF561ENC	kidney	DNase-seq	None	https://www.encodeproject.org/files/ENCFF561ENC/@@download/ENCFF561ENC.bed.gz
ENCFF422BPW	right lung	DNase-seq	None	https://www.encodeproject.org/files/ENCFF422BPW/@@download/ENCFF422BPW.bed.gz
ENCFF543NKS	left lung	DNase-seq	None	https://www.encodeproject.org/files/ENCFF543NKS/@@download/ENCFF543NKS.bed.gz
ENCFF240WZG	small intestine	DNase-seq	None	https://www.encodeproject.org/files/ENCFF240WZG/@@download/ENCFF240WZG.bed.gz
ENCFF243MBB	skin fibroblast	DNase-seq	None	https://www.encodeproject.org/files/ENCFF243MBB/@@download/ENCFF243MBB.bed.gz
ENCFF977UYY	thymus	DNase-seq	None	https://www.encodeproject.org/files/ENCFF977UYY/@@download/ENCFF977UYY.bed.gz
ENCFF259VVH	renal cortex interstitium	DNase-seq	None	https://www.encodeproject.org/files/ENCFF259VVH/@@download/ENCFF259VVH.bed.gz
ENCFF828JRB	muscle of arm	DNase-seq	None	https://www.encodeproject.org/files/ENCFF828JRB/@@download/ENCFF828JRB.bed.gz
ENCFF172GSX	lung	DNase-seq	None	https://www.encodeproject.org/files/ENCFF172GSX/@@download/ENCFF172GSX.bed.gz
ENCFF012LSG	small intestine	DNase-seq	None	https://www.encodeproject.org/files/ENCFF012LSG/@@download/ENCFF012LSG.bed.gz
ENCFF295FPK	right lung	DNase-seq	None	https://www.encodeproject.org/files/ENCFF295FPK/@@download/ENCFF295FPK.bed.gz
ENCFF070VRK	right lung	DNase-seq	None	https://www.encodeproject.org/files/ENCFF070VRK/@@download/ENCFF070VRK.bed.gz
ENCFF472SZR	large intestine	DNase-seq	None	https://www.encodeproject.org/files/ENCFF472SZR/@@download/ENCFF472SZR.bed.gz
ENCFF927SPG	small intestine	DNase-seq	None	https://www.encodeproject.org/files/ENCFF927SPG/@@download/ENCFF927SPG.bed.gz
ENCFF783SLY	stomach	DNase-seq	None	https://www.encodeproject.org/files/ENCFF783SLY/@@download/ENCFF783SLY.bed.gz
ENCFF390EKL	heart	DNase-seq	None	https://www.encodeproject.org/files/ENCFF390EKL/@@download/ENCFF390EKL.bed.gz
ENCFF047VNP	heart	DNase-seq	None	https://www.encodeproject.org/files/ENCFF047VNP/@@download/ENCFF047VNP.bed.gz
ENCFF415CEW	muscle of leg	DNase-seq	None	https://www.encodeproject.org/files/ENCFF415CEW/@@download/ENCFF415CEW.bed.gz
ENCFF809PKZ	muscle of arm	DNase-seq	None	https://www.encodeproject.org/files/ENCFF809PKZ/@@download/ENCFF809PKZ.bed.gz
ENCFF216SYK	lung	DNase-seq	None	https://www.encodeproject.org/files/ENCFF216SYK/@@download/ENCFF216SYK.bed.gz
ENCFF745WLV	adrenal gland	DNase-seq	None	https://www.encodeproject.org/files/ENCFF745WLV/@@download/ENCFF745WLV.bed.gz
ENCFF967WVU	kidney	DNase-seq	None	https://www.encodeproject.org/files/ENCFF967WVU/@@download/ENCFF967WVU.bed.gz
ENCFF217JVU	skin fibroblast	DNase-seq	None	https://www.encodeproject.org/files/ENCFF217JVU/@@download/ENCFF217JVU.bed.gz
ENCFF648KXM	large intestine	DNase-seq	None	https://www.encodeproject.org/files/ENCFF648KXM/@@download/ENCFF648KXM.bed.gz
ENCFF221FFD	muscle of arm	DNase-seq	None	https://www.encodeproject.org/files/ENCFF221FFD/@@download/ENCFF221FFD.bed.gz
ENCFF684HBU	skin fibroblast	DNase-seq	None	https://www.encodeproject.org/files/ENCFF684HBU/@@download/ENCFF684HBU.bed.gz
ENCFF502FQS	muscle of leg	DNase-seq	None	https://www.encodeproject.org/files/ENCFF502FQS/@@download/ENCFF502FQS.bed.gz
ENCFF406RTA	spinal cord	DNase-seq	None	https://www.encodeproject.org/files/ENCFF406RTA/@@download/ENCFF406RTA.bed.gz
ENCFF520CZT	iPS DF 6.9	DNase-seq	None	https://www.encodeproject.org/files/ENCFF520CZT/@@download/ENCFF520CZT.bed.gz
ENCFF925SKQ	left kidney	DNase-seq	None	https://www.encodeproject.org/files/ENCFF925SKQ/@@download/ENCFF925SKQ.bed.gz
ENCFF753HBM	muscle of back	DNase-seq	None	https://www.encodeproject.org/files/ENCFF753HBM/@@download/ENCFF753HBM.bed.gz
ENCFF238LUI	B cell	DNase-seq	None	https://www.encodeproject.org/files/ENCFF238LUI/@@download/ENCFF238LUI.bed.gz
ENCFF947JNC	CD4-positive helper T cell	DNase-seq	None	https://www.encodeproject.org/files/ENCFF947JNC/@@download/ENCFF947JNC.bed.gz
ENCFF025BJB	placenta	DNase-seq	None	https://www.encodeproject.org/files/ENCFF025BJB/@@download/ENCFF025BJB.bed.gz
ENCFF875CDR	spinal cord	DNase-seq	None	https://www.encodeproject.org/files/ENCFF875CDR/@@download/ENCFF875CDR.bed.gz
ENCFF816OHA	muscle of back	DNase-seq	None	https://www.encodeproject.org/files/ENCFF816OHA/@@download/ENCFF816OHA.bed.gz
ENCFF652JYR	thymus	DNase-seq	None	https://www.encodeproject.org/files/ENCFF652JYR/@@download/ENCFF652JYR.bed.gz
ENCFF915XQC	CD14-positive monocyte	DNase-seq	None	https://www.encodeproject.org/files/ENCFF915XQC/@@download/ENCFF915XQC.bed.gz
ENCFF916PTD	testis	DNase-seq	None	https://www.encodeproject.org/files/ENCFF916PTD/@@download/ENCFF916PTD.bed.gz
ENCFF497QQN	B cell	DNase-seq	None	https://www.encodeproject.org/files/ENCFF497QQN/@@download/ENCFF497QQN.bed.gz
ENCFF335JED	CD14-positive monocyte	DNase-seq	None	https://www.encodeproject.org/files/ENCFF335JED/@@download/ENCFF335JED.bed.gz
ENCFF974WUR	skin fibroblast	DNase-seq	None	https://www.encodeproject.org/files/ENCFF974WUR/@@download/ENCFF974WUR.bed.gz
ENCFF613TMO	muscle of arm	DNase-seq	None	https://www.encodeproject.org/files/ENCFF613TMO/@@download/ENCFF613TMO.bed.gz
ENCFF991KFV	large intestine	DNase-seq	None	https://www.encodeproject.org/files/ENCFF991KFV/@@download/ENCFF991KFV.bed.gz
ENCFF684QFQ	left lung	DNase-seq	None	https://www.encodeproject.org/files/ENCFF684QFQ/@@download/ENCFF684QFQ.bed.gz
ENCFF375DHF	muscle of back	DNase-seq	None	https://www.encodeproject.org/files/ENCFF375DHF/@@download/ENCFF375DHF.bed.gz
ENCFF618FRQ	adrenal gland	DNase-seq	None	https://www.encodeproject.org/files/ENCFF618FRQ/@@download/ENCFF618FRQ.bed.gz
ENCFF037QQA	ovary	DNase-seq	None	https://www.encodeproject.org/files/ENCFF037QQA/@@download/ENCFF037QQA.bed.gz
ENCFF861EYO	stomach	DNase-seq	None	https://www.encodeproject.org/files/ENCFF861EYO/@@download/ENCFF861EYO.bed.gz
ENCFF004GBA	CD8-positive, alpha-beta T cell	DNase-seq	None	https://www.encodeproject.org/files/ENCFF004GBA/@@download/ENCFF004GBA.bed.gz
ENCFF839YTP	T-cell	DNase-seq	None	https://www.encodeproject.org/files/ENCFF839YTP/@@download/ENCFF839YTP.bed.gz
ENCFF737MBR	stomach	DNase-seq	None	https://www.encodeproject.org/files/ENCFF737MBR/@@download/ENCFF737MBR.bed.gz
ENCFF150YYX	H9	DNase-seq	None	https://www.encodeproject.org/files/ENCFF150YYX/@@download/ENCFF150YYX.bed.gz
ENCFF921EBT	heart	DNase-seq	None	https://www.encodeproject.org/files/ENCFF921EBT/@@download/ENCFF921EBT.bed.gz
ENCFF371HNS	left lung	DNase-seq	None	https://www.encodeproject.org/files/ENCFF371HNS/@@download/ENCFF371HNS.bed.gz
ENCFF027EJI	large intestine	DNase-seq	None	https://www.encodeproject.org/files/ENCFF027EJI/@@download/ENCFF027EJI.bed.gz
ENCFF059EQC	large intestine	DNase-seq	None	https://www.encodeproject.org/files/ENCFF059EQC/@@download/ENCFF059EQC.bed.gz
ENCFF356OSE	foreskin melanocyte	DNase-seq	None	https://www.encodeproject.org/files/ENCFF356OSE/@@download/ENCFF356OSE.bed.gz
ENCFF378QVC	kidney	DNase-seq	None	https://www.encodeproject.org/files/ENCFF378QVC/@@download/ENCFF378QVC.bed.gz
ENCFF164FDZ	muscle of leg	DNase-seq	None	https://www.encodeproject.org/files/ENCFF164FDZ/@@download/ENCFF164FDZ.bed.gz
ENCFF145MNB	muscle of leg	DNase-seq	None	https://www.encodeproject.org/files/ENCFF145MNB/@@download/ENCFF145MNB.bed.gz
ENCFF096VYH	heart	DNase-seq	None	https://www.encodeproject.org/files/ENCFF096VYH/@@download/ENCFF096VYH.bed.gz
ENCFF772JBK	renal pelvis	DNase-seq	None	https://www.encodeproject.org/files/ENCFF772JBK/@@download/ENCFF772JBK.bed.gz
ENCFF507PIV	left renal cortex interstitium	DNase-seq	None	https://www.encodeproject.org/files/ENCFF507PIV/@@download/ENCFF507PIV.bed.gz
ENCFF209TED	common myeloid progenitor, CD34-positive	DNase-seq	None	https://www.encodeproject.org/files/ENCFF209TED/@@download/ENCFF209TED.bed.gz
ENCFF190MLU	thymus	DNase-seq	None	https://www.encodeproject.org/files/ENCFF190MLU/@@download/ENCFF190MLU.bed.gz
ENCFF007BRU	left kidney	DNase-seq	None	https://www.encodeproject.org/files/ENCFF007BRU/@@download/ENCFF007BRU.bed.gz
ENCFF907KYP	right kidney	DNase-seq	None	https://www.encodeproject.org/files/ENCFF907KYP/@@download/ENCFF907KYP.bed.gz
ENCFF948CVH	kidney	DNase-seq	None	https://www.encodeproject.org/files/ENCFF948CVH/@@download/ENCFF948CVH.bed.gz
ENCFF727MYL	natural killer cell	DNase-seq	None	https://www.encodeproject.org/files/ENCFF727MYL/@@download/ENCFF727MYL.bed.gz
ENCFF402DJK	large intestine	DNase-seq	None	https://www.encodeproject.org/files/ENCFF402DJK/@@download/ENCFF402DJK.bed.gz
ENCFF084INH	skin fibroblast	DNase-seq	None	https://www.encodeproject.org/files/ENCFF084INH/@@download/ENCFF084INH.bed.gz
ENCFF597GVZ	skin fibroblast	DNase-seq	None	https://www.encodeproject.org/files/ENCFF597GVZ/@@download/ENCFF597GVZ.bed.gz
ENCFF386QCU	large intestine	DNase-seq	None	https://www.encodeproject.org/files/ENCFF386QCU/@@download/ENCFF386QCU.bed.gz
ENCFF689FDS	muscle of trunk	DNase-seq	None	https://www.encodeproject.org/files/ENCFF689FDS/@@download/ENCFF689FDS.bed.gz
ENCFF305IAL	large intestine	DNase-seq	None	https://www.encodeproject.org/files/ENCFF305IAL/@@download/ENCFF305IAL.bed.gz
ENCFF783TQZ	stomach	DNase-seq	None	https://www.encodeproject.org/files/ENCFF783TQZ/@@download/ENCFF783TQZ.bed.gz
ENCFF209WIT	T-cell	DNase-seq	None	https://www.encodeproject.org/files/ENCFF209WIT/@@download/ENCFF209WIT.bed.gz
ENCFF762WIQ	muscle of leg	DNase-seq	None	https://www.encodeproject.org/files/ENCFF762WIQ/@@download/ENCFF762WIQ.bed.gz
ENCFF926KAT	muscle of arm	DNase-seq	None	https://www.encodeproject.org/files/ENCFF926KAT/@@download/ENCFF926KAT.bed.gz
ENCFF091BAW	muscle of leg	DNase-seq	None	https://www.encodeproject.org/files/ENCFF091BAW/@@download/ENCFF091BAW.bed.gz
ENCFF227WZR	lung	DNase-seq	None	https://www.encodeproject.org/files/ENCFF227WZR/@@download/ENCFF227WZR.bed.gz
ENCFF756JNG	small intestine	DNase-seq	None	https://www.encodeproject.org/files/ENCFF756JNG/@@download/ENCFF756JNG.bed.gz
ENCFF116DHO	foreskin fibroblast	DNase-seq	None	https://www.encodeproject.org/files/ENCFF116DHO/@@download/ENCFF116DHO.bed.gz
ENCFF284JYN	large intestine	DNase-seq	None	https://www.encodeproject.org/files/ENCFF284JYN/@@download/ENCFF284JYN.bed.gz
ENCFF805PHJ	B cell	DNase-seq	None	https://www.encodeproject.org/files/ENCFF805PHJ/@@download/ENCFF805PHJ.bed.gz
ENCFF911WDJ	thymus	DNase-seq	None	https://www.encodeproject.org/files/ENCFF911WDJ/@@download/ENCFF911WDJ.bed.gz
ENCFF700QDA	right kidney	DNase-seq	None	https://www.encodeproject.org/files/ENCFF700QDA/@@download/ENCFF700QDA.bed.gz
ENCFF199ETV	small intestine	DNase-seq	None	https://www.encodeproject.org/files/ENCFF199ETV/@@download/ENCFF199ETV.bed.gz
ENCFF879VBG	small intestine	DNase-seq	None	https://www.encodeproject.org/files/ENCFF879VBG/@@download/ENCFF879VBG.bed.gz
ENCFF675NAH	muscle of back	DNase-seq	None	https://www.encodeproject.org/files/ENCFF675NAH/@@download/ENCFF675NAH.bed.gz
ENCFF661OPZ	left lung	DNase-seq	None	https://www.encodeproject.org/files/ENCFF661OPZ/@@download/ENCFF661OPZ.bed.gz
ENCFF498BSC	muscle of arm	DNase-seq	None	https://www.encodeproject.org/files/ENCFF498BSC/@@download/ENCFF498BSC.bed.gz
ENCFF157IYR	stomach	DNase-seq	None	https://www.encodeproject.org/files/ENCFF157IYR/@@download/ENCFF157IYR.bed.gz
ENCFF514DWJ	left renal cortex interstitium	DNase-seq	None	https://www.encodeproject.org/files/ENCFF514DWJ/@@download/ENCFF514DWJ.bed.gz
ENCFF091CNN	muscle of back	DNase-seq	None	https://www.encodeproject.org/files/ENCFF091CNN/@@download/ENCFF091CNN.bed.gz
ENCFF248TFS	thymus	DNase-seq	None	https://www.encodeproject.org/files/ENCFF248TFS/@@download/ENCFF248TFS.bed.gz
ENCFF487JBH	muscle of leg	DNase-seq	None	https://www.encodeproject.org/files/ENCFF487JBH/@@download/ENCFF487JBH.bed.gz
ENCFF290OTF	thymus	DNase-seq	None	https://www.encodeproject.org/files/ENCFF290OTF/@@download/ENCFF290OTF.bed.gz
ENCFF255HLT	right renal pelvis	DNase-seq	None	https://www.encodeproject.org/files/ENCFF255HLT/@@download/ENCFF255HLT.bed.gz
ENCFF931DUC	renal cortex interstitium	DNase-seq	None	https://www.encodeproject.org/files/ENCFF931DUC/@@download/ENCFF931DUC.bed.gz
ENCFF587FIW	muscle of back	DNase-seq	None	https://www.encodeproject.org/files/ENCFF587FIW/@@download/ENCFF587FIW.bed.gz
ENCFF126JXB	T-cell	DNase-seq	None	https://www.encodeproject.org/files/ENCFF126JXB/@@download/ENCFF126JXB.bed.gz
ENCFF958ENE	skin fibroblast	DNase-seq	None	https://www.encodeproject.org/files/ENCFF958ENE/@@download/ENCFF958ENE.bed.gz
ENCFF594XCR	right renal cortex interstitium	DNase-seq	None	https://www.encodeproject.org/files/ENCFF594XCR/@@download/ENCFF594XCR.bed.gz
ENCFF554QRP	renal cortex interstitium	DNase-seq	None	https://www.encodeproject.org/files/ENCFF554QRP/@@download/ENCFF554QRP.bed.gz
ENCFF983SVC	renal pelvis	DNase-seq	None	https://www.encodeproject.org/files/ENCFF983SVC/@@download/ENCFF983SVC.bed.gz
ENCFF068EJC	pancreas	DNase-seq	None	https://www.encodeproject.org/files/ENCFF068EJC/@@download/ENCFF068EJC.bed.gz
ENCFF258KAT	brain	DNase-seq	None	https://www.encodeproject.org/files/ENCFF258KAT/@@download/ENCFF258KAT.bed.gz
ENCFF327JLK	muscle of leg	DNase-seq	None	https://www.encodeproject.org/files/ENCFF327JLK/@@download/ENCFF327JLK.bed.gz
ENCFF900LAT	muscle of arm	DNase-seq	None	https://www.encodeproject.org/files/ENCFF900LAT/@@download/ENCFF900LAT.bed.gz
ENCFF680GPQ	lung	DNase-seq	None	https://www.encodeproject.org/files/ENCFF680GPQ/@@download/ENCFF680GPQ.bed.gz
ENCFF663PTZ	right renal cortex interstitium	DNase-seq	None	https://www.encodeproject.org/files/ENCFF663PTZ/@@download/ENCFF663PTZ.bed.gz
ENCFF762YAX	renal cortex interstitium	DNase-seq	None	https://www.encodeproject.org/files/ENCFF762YAX/@@download/ENCFF762YAX.bed.gz
ENCFF841AYF	left kidney	DNase-seq	None	https://www.encodeproject.org/files/ENCFF841AYF/@@download/ENCFF841AYF.bed.gz
ENCFF067JJG	placenta	DNase-seq	None	https://www.encodeproject.org/files/ENCFF067JJG/@@download/ENCFF067JJG.bed.gz
ENCFF927NNT	right lung	DNase-seq	None	https://www.encodeproject.org/files/ENCFF927NNT/@@download/ENCFF927NNT.bed.gz
ENCFF597TKH	kidney	DNase-seq	None	https://www.encodeproject.org/files/ENCFF597TKH/@@download/ENCFF597TKH.bed.gz
ENCFF793EQQ	skin of body	DNase-seq	None	https://www.encodeproject.org/files/ENCFF793EQQ/@@download/ENCFF793EQQ.bed.gz
ENCFF630LEF	muscle of arm	DNase-seq	None	https://www.encodeproject.org/files/ENCFF630LEF/@@download/ENCFF630LEF.bed.gz
ENCFF485DEP	muscle of arm	DNase-seq	None	https://www.encodeproject.org/files/ENCFF485DEP/@@download/ENCFF485DEP.bed.gz
ENCFF725NMZ	stomach	DNase-seq	None	https://www.encodeproject.org/files/ENCFF725NMZ/@@download/ENCFF725NMZ.bed.gz
ENCFF572YUX	heart	DNase-seq	None	https://www.encodeproject.org/files/ENCFF572YUX/@@download/ENCFF572YUX.bed.gz
ENCFF210YXP	spleen	DNase-seq	None	https://www.encodeproject.org/files/ENCFF210YXP/@@download/ENCFF210YXP.bed.gz
ENCFF188ZFG	muscle of arm	DNase-seq	None	https://www.encodeproject.org/files/ENCFF188ZFG/@@download/ENCFF188ZFG.bed.gz
ENCFF030FXE	adrenal gland	DNase-seq	None	https://www.encodeproject.org/files/ENCFF030FXE/@@download/ENCFF030FXE.bed.gz
ENCFF642UFQ	kidney	DNase-seq	None	https://www.encodeproject.org/files/ENCFF642UFQ/@@download/ENCFF642UFQ.bed.gz
ENCFF661OGW	spinal cord	DNase-seq	None	https://www.encodeproject.org/files/ENCFF661OGW/@@download/ENCFF661OGW.bed.gz
ENCFF784TVL	common myeloid progenitor, CD34-positive	DNase-seq	None	https://www.encodeproject.org/files/ENCFF784TVL/@@download/ENCFF784TVL.bed.gz
ENCFF300IHF	skin fibroblast	DNase-seq	None	https://www.encodeproject.org/files/ENCFF300IHF/@@download/ENCFF300IHF.bed.gz
ENCFF922MQL	CD8-positive, alpha-beta T cell	DNase-seq	None	https://www.encodeproject.org/files/ENCFF922MQL/@@download/ENCFF922MQL.bed.gz
ENCFF589FTC	placenta	DNase-seq	None	https://www.encodeproject.org/files/ENCFF589FTC/@@download/ENCFF589FTC.bed.gz
ENCFF552TQZ	small intestine	DNase-seq	None	https://www.encodeproject.org/files/ENCFF552TQZ/@@download/ENCFF552TQZ.bed.gz
ENCFF087TBH	left renal cortex interstitium	DNase-seq	None	https://www.encodeproject.org/files/ENCFF087TBH/@@download/ENCFF087TBH.bed.gz
ENCFF396OCF	brain	DNase-seq	None	https://www.encodeproject.org/files/ENCFF396OCF/@@download/ENCFF396OCF.bed.gz
ENCFF519BRW	left renal pelvis	DNase-seq	None	https://www.encodeproject.org/files/ENCFF519BRW/@@download/ENCFF519BRW.bed.gz
ENCFF994DZN	right lung	DNase-seq	None	https://www.encodeproject.org/files/ENCFF994DZN/@@download/ENCFF994DZN.bed.gz
ENCFF859JXM	left lung	DNase-seq	None	https://www.encodeproject.org/files/ENCFF859JXM/@@download/ENCFF859JXM.bed.gz
ENCFF472TGW	heart	DNase-seq	None	https://www.encodeproject.org/files/ENCFF472TGW/@@download/ENCFF472TGW.bed.gz
ENCFF362PZC	right renal pelvis	DNase-seq	None	https://www.encodeproject.org/files/ENCFF362PZC/@@download/ENCFF362PZC.bed.gz
ENCFF205MKH	renal cortex interstitium	DNase-seq	None	https://www.encodeproject.org/files/ENCFF205MKH/@@download/ENCFF205MKH.bed.gz
ENCFF660BYL	natural killer cell	DNase-seq	None	https://www.encodeproject.org/files/ENCFF660BYL/@@download/ENCFF660BYL.bed.gz
ENCFF757GAE	T-cell	DNase-seq	None	https://www.encodeproject.org/files/ENCFF757GAE/@@download/ENCFF757GAE.bed.gz
ENCFF683PCM	large intestine	DNase-seq	None	https://www.encodeproject.org/files/ENCFF683PCM/@@download/ENCFF683PCM.bed.gz
ENCFF861KWC	lung	DNase-seq	None	https://www.encodeproject.org/files/ENCFF861KWC/@@download/ENCFF861KWC.bed.gz
ENCFF102IYI	small intestine	DNase-seq	None	https://www.encodeproject.org/files/ENCFF102IYI/@@download/ENCFF102IYI.bed.gz
ENCFF524EGE	brain	DNase-seq	None	https://www.encodeproject.org/files/ENCFF524EGE/@@download/ENCFF524EGE.bed.gz
ENCFF949RAR	stomach	DNase-seq	None	https://www.encodeproject.org/files/ENCFF949RAR/@@download/ENCFF949RAR.bed.gz
ENCFF536KAC	heart	DNase-seq	None	https://www.encodeproject.org/files/ENCFF536KAC/@@download/ENCFF536KAC.bed.gz
ENCFF037SOW	brain	DNase-seq	None	https://www.encodeproject.org/files/ENCFF037SOW/@@download/ENCFF037SOW.bed.gz
ENCFF289AWO	common myeloid progenitor, CD34-positive	DNase-seq	None	https://www.encodeproject.org/files/ENCFF289AWO/@@download/ENCFF289AWO.bed.gz
ENCFF027SZQ	left lung	DNase-seq	None	https://www.encodeproject.org/files/ENCFF027SZQ/@@download/ENCFF027SZQ.bed.gz
ENCFF687BUW	left lung	DNase-seq	None	https://www.encodeproject.org/files/ENCFF687BUW/@@download/ENCFF687BUW.bed.gz
ENCFF819JMJ	adrenal gland	DNase-seq	None	https://www.encodeproject.org/files/ENCFF819JMJ/@@download/ENCFF819JMJ.bed.gz
ENCFF756EVG	small intestine	DNase-seq	None	https://www.encodeproject.org/files/ENCFF756EVG/@@download/ENCFF756EVG.bed.gz
ENCFF847XNL	neural stem progenitor cell	DNase-seq	None	https://www.encodeproject.org/files/ENCFF847XNL/@@download/ENCFF847XNL.bed.gz
ENCFF132JBP	kidney	DNase-seq	None	https://www.encodeproject.org/files/ENCFF132JBP/@@download/ENCFF132JBP.bed.gz
ENCFF259XYI	right lung	DNase-seq	None	https://www.encodeproject.org/files/ENCFF259XYI/@@download/ENCFF259XYI.bed.gz
ENCFF561QZT	muscle of back	DNase-seq	None	https://www.encodeproject.org/files/ENCFF561QZT/@@download/ENCFF561QZT.bed.gz
ENCFF281DKC	stomach	DNase-seq	None	https://www.encodeproject.org/files/ENCFF281DKC/@@download/ENCFF281DKC.bed.gz
ENCFF152RON	stomach	DNase-seq	None	https://www.encodeproject.org/files/ENCFF152RON/@@download/ENCFF152RON.bed.gz
ENCFF586ZED	large intestine	DNase-seq	None	https://www.encodeproject.org/files/ENCFF586ZED/@@download/ENCFF586ZED.bed.gz
ENCFF981HPR	skin fibroblast	DNase-seq	None	https://www.encodeproject.org/files/ENCFF981HPR/@@download/ENCFF981HPR.bed.gz
ENCFF551DHI	muscle of back	DNase-seq	None	https://www.encodeproject.org/files/ENCFF551DHI/@@download/ENCFF551DHI.bed.gz
ENCFF742RPQ	right lung	DNase-seq	None	https://www.encodeproject.org/files/ENCFF742RPQ/@@download/ENCFF742RPQ.bed.gz
ENCFF898WTK	left lung	DNase-seq	None	https://www.encodeproject.org/files/ENCFF898WTK/@@download/ENCFF898WTK.bed.gz
ENCFF662ROY	spinal cord	DNase-seq	None	https://www.encodeproject.org/files/ENCFF662ROY/@@download/ENCFF662ROY.bed.gz
ENCFF293TWN	right renal pelvis	DNase-seq	None	https://www.encodeproject.org/files/ENCFF293TWN/@@download/ENCFF293TWN.bed.gz
ENCFF539ZGV	renal cortex interstitium	DNase-seq	None	https://www.encodeproject.org/files/ENCFF539ZGV/@@download/ENCFF539ZGV.bed.gz
ENCFF402XGX	renal cortex interstitium	DNase-seq	None	https://www.encodeproject.org/files/ENCFF402XGX/@@download/ENCFF402XGX.bed.gz
ENCFF731YCF	muscle of arm	DNase-seq	None	https://www.encodeproject.org/files/ENCFF731YCF/@@download/ENCFF731YCF.bed.gz
ENCFF779CFZ	placenta	DNase-seq	None	https://www.encodeproject.org/files/ENCFF779CFZ/@@download/ENCFF779CFZ.bed.gz
ENCFF833SIZ	lung	DNase-seq	None	https://www.encodeproject.org/files/ENCFF833SIZ/@@download/ENCFF833SIZ.bed.gz
ENCFF473LEG	muscle of arm	DNase-seq	None	https://www.encodeproject.org/files/ENCFF473LEG/@@download/ENCFF473LEG.bed.gz
ENCFF085SZC	placenta	DNase-seq	None	https://www.encodeproject.org/files/ENCFF085SZC/@@download/ENCFF085SZC.bed.gz
ENCFF046KTX	T-cell	DNase-seq	None	https://www.encodeproject.org/files/ENCFF046KTX/@@download/ENCFF046KTX.bed.gz
ENCFF153JAC	thymus	DNase-seq	None	https://www.encodeproject.org/files/ENCFF153JAC/@@download/ENCFF153JAC.bed.gz
ENCFF985BXZ	renal cortex interstitium	DNase-seq	None	https://www.encodeproject.org/files/ENCFF985BXZ/@@download/ENCFF985BXZ.bed.gz
ENCFF065PFK	brain	DNase-seq	None	https://www.encodeproject.org/files/ENCFF065PFK/@@download/ENCFF065PFK.bed.gz
ENCFF321NZU	trophoblast cell	DNase-seq	None	https://www.encodeproject.org/files/ENCFF321NZU/@@download/ENCFF321NZU.bed.gz
ENCFF519DSD	CD8-positive, alpha-beta T cell	DNase-seq	None	https://www.encodeproject.org/files/ENCFF519DSD/@@download/ENCFF519DSD.bed.gz
ENCFF567HDQ	left kidney	DNase-seq	None	https://www.encodeproject.org/files/ENCFF567HDQ/@@download/ENCFF567HDQ.bed.gz
ENCFF470LXJ	right kidney	DNase-seq	None	https://www.encodeproject.org/files/ENCFF470LXJ/@@download/ENCFF470LXJ.bed.gz
ENCFF435GTP	kidney	DNase-seq	None	https://www.encodeproject.org/files/ENCFF435GTP/@@download/ENCFF435GTP.bed.gz
ENCFF603QML	CD4-positive helper T cell	DNase-seq	None	https://www.encodeproject.org/files/ENCFF603QML/@@download/ENCFF603QML.bed.gz
ENCFF115CZG	stomach	DNase-seq	None	https://www.encodeproject.org/files/ENCFF115CZG/@@download/ENCFF115CZG.bed.gz
ENCFF196JPA	stomach	DNase-seq	None	https://www.encodeproject.org/files/ENCFF196JPA/@@download/ENCFF196JPA.bed.gz
ENCFF256SZV	common myeloid progenitor, CD34-positive	DNase-seq	None	https://www.encodeproject.org/files/ENCFF256SZV/@@download/ENCFF256SZV.bed.gz
ENCFF408CBX	common myeloid progenitor, CD34-positive	DNase-seq	None	https://www.encodeproject.org/files/ENCFF408CBX/@@download/ENCFF408CBX.bed.gz
ENCFF058SNC	common myeloid progenitor, CD34-positive	DNase-seq	None	https://www.encodeproject.org/files/ENCFF058SNC/@@download/ENCFF058SNC.bed.gz
ENCFF067OIC	small intestine	DNase-seq	None	https://www.encodeproject.org/files/ENCFF067OIC/@@download/ENCFF067OIC.bed.gz
ENCFF211VKM	small intestine	DNase-seq	None	https://www.encodeproject.org/files/ENCFF211VKM/@@download/ENCFF211VKM.bed.gz
ENCFF882DPD	left lung	DNase-seq	None	https://www.encodeproject.org/files/ENCFF882DPD/@@download/ENCFF882DPD.bed.gz
ENCFF102GUG	kidney	DNase-seq	None	https://www.encodeproject.org/files/ENCFF102GUG/@@download/ENCFF102GUG.bed.gz
ENCFF953HYB	stomach	DNase-seq	None	https://www.encodeproject.org/files/ENCFF953HYB/@@download/ENCFF953HYB.bed.gz
ENCFF843QJV	lung	DNase-seq	None	https://www.encodeproject.org/files/ENCFF843QJV/@@download/ENCFF843QJV.bed.gz
ENCFF671KGS	muscle of back	DNase-seq	None	https://www.encodeproject.org/files/ENCFF671KGS/@@download/ENCFF671KGS.bed.gz
ENCFF774PWU	thymus	DNase-seq	None	https://www.encodeproject.org/files/ENCFF774PWU/@@download/ENCFF774PWU.bed.gz
ENCFF480AIG	right kidney	DNase-seq	None	https://www.encodeproject.org/files/ENCFF480AIG/@@download/ENCFF480AIG.bed.gz
ENCFF128OCR	thoracic segment muscle	DNase-seq	None	https://www.encodeproject.org/files/ENCFF128OCR/@@download/ENCFF128OCR.bed.gz
ENCFF136QTV	IMR-90	DNase-seq	None	https://www.encodeproject.org/files/ENCFF136QTV/@@download/ENCFF136QTV.bed.gz
ENCFF077NBT	large intestine	DNase-seq	None	https://www.encodeproject.org/files/ENCFF077NBT/@@download/ENCFF077NBT.bed.gz
ENCFF813JWJ	large intestine	DNase-seq	None	https://www.encodeproject.org/files/ENCFF813JWJ/@@download/ENCFF813JWJ.bed.gz
ENCFF374WRP	adrenal gland	DNase-seq	None	https://www.encodeproject.org/files/ENCFF374WRP/@@download/ENCFF374WRP.bed.gz
ENCFF531YLQ	left kidney	DNase-seq	None	https://www.encodeproject.org/files/ENCFF531YLQ/@@download/ENCFF531YLQ.bed.gz
ENCFF265CKF	muscle of arm	DNase-seq	None	https://www.encodeproject.org/files/ENCFF265CKF/@@download/ENCFF265CKF.bed.gz
ENCFF448ZKW	right lung	DNase-seq	None	https://www.encodeproject.org/files/ENCFF448ZKW/@@download/ENCFF448ZKW.bed.gz
ENCFF600DTC	mammary epithelial cell	DNase-seq	None	https://www.encodeproject.org/files/ENCFF600DTC/@@download/ENCFF600DTC.bed.gz
ENCFF811CIQ	foreskin keratinocyte	DNase-seq	None	https://www.encodeproject.org/files/ENCFF811CIQ/@@download/ENCFF811CIQ.bed.gz
ENCFF619DCX	spinal cord	DNase-seq	None	https://www.encodeproject.org/files/ENCFF619DCX/@@download/ENCFF619DCX.bed.gz
ENCFF199AJC	iPS DF 19.11	DNase-seq	None	https://www.encodeproject.org/files/ENCFF199AJC/@@download/ENCFF199AJC.bed.gz
ENCFF755QDM	brain	DNase-seq	None	https://www.encodeproject.org/files/ENCFF755QDM/@@download/ENCFF755QDM.bed.gz
ENCFF272RMN	renal pelvis	DNase-seq	None	https://www.encodeproject.org/files/ENCFF272RMN/@@download/ENCFF272RMN.bed.gz
ENCFF392XYY	renal pelvis	DNase-seq	None	https://www.encodeproject.org/files/ENCFF392XYY/@@download/ENCFF392XYY.bed.gz
ENCFF065SSZ	right lung	DNase-seq	None	https://www.encodeproject.org/files/ENCFF065SSZ/@@download/ENCFF065SSZ.bed.gz
ENCFF501PXO	right lung	DNase-seq	None	https://www.encodeproject.org/files/ENCFF501PXO/@@download/ENCFF501PXO.bed.gz
ENCFF296XIB	left lung	DNase-seq	None	https://www.encodeproject.org/files/ENCFF296XIB/@@download/ENCFF296XIB.bed.gz
ENCFF375UBL	left lung	DNase-seq	None	https://www.encodeproject.org/files/ENCFF375UBL/@@download/ENCFF375UBL.bed.gz
ENCFF500XRA	muscle of leg	DNase-seq	None	https://www.encodeproject.org/files/ENCFF500XRA/@@download/ENCFF500XRA.bed.gz
ENCFF585WSJ	muscle of trunk	DNase-seq	None	https://www.encodeproject.org/files/ENCFF585WSJ/@@download/ENCFF585WSJ.bed.gz
ENCFF037JUZ	renal pelvis	DNase-seq	None	https://www.encodeproject.org/files/ENCFF037JUZ/@@download/ENCFF037JUZ.bed.gz
ENCFF738IOC	hindlimb muscle	DNase-seq	None	https://www.encodeproject.org/files/ENCFF738IOC/@@download/ENCFF738IOC.bed.gz
ENCFF938LUA	left renal cortex interstitium	DNase-seq	None	https://www.encodeproject.org/files/ENCFF938LUA/@@download/ENCFF938LUA.bed.gz
ENCFF446CFP	testis	DNase-seq	None	https://www.encodeproject.org/files/ENCFF446CFP/@@download/ENCFF446CFP.bed.gz
ENCFF762HSP	large intestine	DNase-seq	None	https://www.encodeproject.org/files/ENCFF762HSP/@@download/ENCFF762HSP.bed.gz
ENCFF299STS	left lung	DNase-seq	None	https://www.encodeproject.org/files/ENCFF299STS/@@download/ENCFF299STS.bed.gz
ENCFF407RMN	muscle of back	DNase-seq	None	https://www.encodeproject.org/files/ENCFF407RMN/@@download/ENCFF407RMN.bed.gz
ENCFF866WQO	adrenal gland	DNase-seq	None	https://www.encodeproject.org/files/ENCFF866WQO/@@download/ENCFF866WQO.bed.gz
ENCFF691MJO	left renal pelvis	DNase-seq	None	https://www.encodeproject.org/files/ENCFF691MJO/@@download/ENCFF691MJO.bed.gz
ENCFF355WMJ	right renal pelvis	DNase-seq	None	https://www.encodeproject.org/files/ENCFF355WMJ/@@download/ENCFF355WMJ.bed.gz
ENCFF534JLS	psoas muscle	DNase-seq	None	https://www.encodeproject.org/files/ENCFF534JLS/@@download/ENCFF534JLS.bed.gz
ENCFF695LNO	small intestine	DNase-seq	None	https://www.encodeproject.org/files/ENCFF695LNO/@@download/ENCFF695LNO.bed.gz
ENCFF018HAH	endothelial cell of umbilical vein	DNase-seq	None	https://www.encodeproject.org/files/ENCFF018HAH/@@download/ENCFF018HAH.bed.gz
ENCFF147KNW	heart left ventricle	DNase-seq	None	https://www.encodeproject.org/files/ENCFF147KNW/@@download/ENCFF147KNW.bed.gz
ENCFF869OJP	myotube	DNase-seq	None	https://www.encodeproject.org/files/ENCFF869OJP/@@download/ENCFF869OJP.bed.gz
ENCFF186DVN	myotube	DNase-seq	None	https://www.encodeproject.org/files/ENCFF186DVN/@@download/ENCFF186DVN.bed.gz
ENCFF273NAJ	myotube	DNase-seq	None	https://www.encodeproject.org/files/ENCFF273NAJ/@@download/ENCFF273NAJ.bed.gz
ENCFF303SFZ	myotube	DNase-seq	None	https://www.encodeproject.org/files/ENCFF303SFZ/@@download/ENCFF303SFZ.bed.gz
ENCFF954NAG	epithelial cell of proximal tubule	DNase-seq	None	https://www.encodeproject.org/files/ENCFF954NAG/@@download/ENCFF954NAG.bed.gz
ENCFF474DSN	epithelial cell of proximal tubule	DNase-seq	None	https://www.encodeproject.org/files/ENCFF474DSN/@@download/ENCFF474DSN.bed.gz
ENCFF543CWJ	epithelial cell of proximal tubule	DNase-seq	None	https://www.encodeproject.org/files/ENCFF543CWJ/@@download/ENCFF543CWJ.bed.gz
ENCFF960GYE	epithelial cell of proximal tubule	DNase-seq	None	https://www.encodeproject.org/files/ENCFF960GYE/@@download/ENCFF960GYE.bed.gz
ENCFF514TNF	MCF-7	DNase-seq	None	https://www.encodeproject.org/files/ENCFF514TNF/@@download/ENCFF514TNF.bed.gz
ENCFF733EZV	MCF-7	DNase-seq	None	https://www.encodeproject.org/files/ENCFF733EZV/@@download/ENCFF733EZV.bed.gz
ENCFF534NFH	MCF-7	DNase-seq	None	https://www.encodeproject.org/files/ENCFF534NFH/@@download/ENCFF534NFH.bed.gz
ENCFF272AWC	MCF-7	DNase-seq	None	https://www.encodeproject.org/files/ENCFF272AWC/@@download/ENCFF272AWC.bed.gz
ENCFF556FZT	olfactory neurosphere cell line	DNase-seq	None	https://www.encodeproject.org/files/ENCFF556FZT/@@download/ENCFF556FZT.bed.gz
ENCFF478QZI	HTR-8/SVneo	DNase-seq	None	https://www.encodeproject.org/files/ENCFF478QZI/@@download/ENCFF478QZI.bed.gz
ENCFF621XOE	stomach	DNase-seq	None	https://www.encodeproject.org/files/ENCFF621XOE/@@download/ENCFF621XOE.bed.gz
ENCFF974KRN	cardiac mesoderm	DNase-seq	None	https://www.encodeproject.org/files/ENCFF974KRN/@@download/ENCFF974KRN.bed.gz
ENCFF259DDX	cardiac mesoderm	DNase-seq	None	https://www.encodeproject.org/files/ENCFF259DDX/@@download/ENCFF259DDX.bed.gz
ENCFF957HBU	cardiac mesoderm	DNase-seq	None	https://www.encodeproject.org/files/ENCFF957HBU/@@download/ENCFF957HBU.bed.gz
ENCFF471IVR	cardiac mesoderm	DNase-seq	None	https://www.encodeproject.org/files/ENCFF471IVR/@@download/ENCFF471IVR.bed.gz
ENCFF705VVQ	esophagus muscularis mucosa	DNase-seq	None	https://www.encodeproject.org/files/ENCFF705VVQ/@@download/ENCFF705VVQ.bed.gz
ENCFF288URL	HepG2	DNase-seq	None	https://www.encodeproject.org/files/ENCFF288URL/@@download/ENCFF288URL.bed.gz
ENCFF953XAB	hepatocyte	DNase-seq	None	https://www.encodeproject.org/files/ENCFF953XAB/@@download/ENCFF953XAB.bed.gz
ENCFF776NMW	superior temporal gyrus	DNase-seq	None	https://www.encodeproject.org/files/ENCFF776NMW/@@download/ENCFF776NMW.bed.gz
ENCFF518ZBO	superior temporal gyrus	DNase-seq	None	https://www.encodeproject.org/files/ENCFF518ZBO/@@download/ENCFF518ZBO.bed.gz
ENCFF689QYS	hematopoietic multipotent progenitor cell	DNase-seq	erythropoietin, interleukin-3, hydrocortisone succinate, kit ligand	https://www.encodeproject.org/files/ENCFF689QYS/@@download/ENCFF689QYS.bed.gz
ENCFF407IBA	hematopoietic multipotent progenitor cell	DNase-seq	erythropoietin, interleukin-3, hydrocortisone succinate, kit ligand	https://www.encodeproject.org/files/ENCFF407IBA/@@download/ENCFF407IBA.bed.gz
ENCFF694DCR	hematopoietic multipotent progenitor cell	DNase-seq	erythropoietin, interleukin-3, hydrocortisone succinate, kit ligand	https://www.encodeproject.org/files/ENCFF694DCR/@@download/ENCFF694DCR.bed.gz
ENCFF799ERX	hematopoietic multipotent progenitor cell	DNase-seq	erythropoietin, interleukin-3, hydrocortisone succinate, kit ligand	https://www.encodeproject.org/files/ENCFF799ERX/@@download/ENCFF799ERX.bed.gz
ENCFF856YHV	hematopoietic multipotent progenitor cell	DNase-seq	erythropoietin, interleukin-3, hydrocortisone succinate, kit ligand	https://www.encodeproject.org/files/ENCFF856YHV/@@download/ENCFF856YHV.bed.gz
ENCFF270WND	hematopoietic multipotent progenitor cell	DNase-seq	erythropoietin, interleukin-3, hydrocortisone succinate, kit ligand	https://www.encodeproject.org/files/ENCFF270WND/@@download/ENCFF270WND.bed.gz
ENCFF061OWE	hematopoietic multipotent progenitor cell	DNase-seq	erythropoietin, interleukin-3, hydrocortisone succinate, kit ligand	https://www.encodeproject.org/files/ENCFF061OWE/@@download/ENCFF061OWE.bed.gz
ENCFF599XAW	hematopoietic multipotent progenitor cell	DNase-seq	erythropoietin, interleukin-3, hydrocortisone succinate, kit ligand	https://www.encodeproject.org/files/ENCFF599XAW/@@download/ENCFF599XAW.bed.gz
ENCFF215RQP	hematopoietic multipotent progenitor cell	DNase-seq	erythropoietin, interleukin-3, hydrocortisone succinate, kit ligand	https://www.encodeproject.org/files/ENCFF215RQP/@@download/ENCFF215RQP.bed.gz
ENCFF895JGL	hematopoietic multipotent progenitor cell	DNase-seq	erythropoietin, interleukin-3, hydrocortisone succinate, kit ligand	https://www.encodeproject.org/files/ENCFF895JGL/@@download/ENCFF895JGL.bed.gz
ENCFF776HQD	hematopoietic multipotent progenitor cell	DNase-seq	erythropoietin, interleukin-3, hydrocortisone succinate, kit ligand	https://www.encodeproject.org/files/ENCFF776HQD/@@download/ENCFF776HQD.bed.gz
ENCFF906YBQ	hematopoietic multipotent progenitor cell	DNase-seq	erythropoietin, interleukin-3, hydrocortisone succinate, kit ligand	https://www.encodeproject.org/files/ENCFF906YBQ/@@download/ENCFF906YBQ.bed.gz
ENCFF909VZN	T-helper 1 cell	DNase-seq	None	https://www.encodeproject.org/files/ENCFF909VZN/@@download/ENCFF909VZN.bed.gz
ENCFF415CSY	T-helper 1 cell	DNase-seq	None	https://www.encodeproject.org/files/ENCFF415CSY/@@download/ENCFF415CSY.bed.gz
ENCFF598XPI	NCI-H460	DNase-seq	None	https://www.encodeproject.org/files/ENCFF598XPI/@@download/ENCFF598XPI.bed.gz
ENCFF673HAD	NCI-H460	DNase-seq	None	https://www.encodeproject.org/files/ENCFF673HAD/@@download/ENCFF673HAD.bed.gz
ENCFF713SVK	SK-MEL-5	DNase-seq	None	https://www.encodeproject.org/files/ENCFF713SVK/@@download/ENCFF713SVK.bed.gz
ENCFF175DIJ	SK-MEL-5	DNase-seq	None	https://www.encodeproject.org/files/ENCFF175DIJ/@@download/ENCFF175DIJ.bed.gz
ENCFF060OQR	bronchial epithelial cell	DNase-seq	None	https://www.encodeproject.org/files/ENCFF060OQR/@@download/ENCFF060OQR.bed.gz
ENCFF062NOL	bronchial epithelial cell	DNase-seq	None	https://www.encodeproject.org/files/ENCFF062NOL/@@download/ENCFF062NOL.bed.gz
ENCFF953EHW	bronchial epithelial cell	DNase-seq	None	https://www.encodeproject.org/files/ENCFF953EHW/@@download/ENCFF953EHW.bed.gz
ENCFF944CUY	bronchial epithelial cell	DNase-seq	None	https://www.encodeproject.org/files/ENCFF944CUY/@@download/ENCFF944CUY.bed.gz
ENCFF841WOE	NT2/D1	DNase-seq	None	https://www.encodeproject.org/files/ENCFF841WOE/@@download/ENCFF841WOE.bed.gz
ENCFF220KQG	NT2/D1	DNase-seq	None	https://www.encodeproject.org/files/ENCFF220KQG/@@download/ENCFF220KQG.bed.gz
ENCFF269XWA	NT2/D1	DNase-seq	None	https://www.encodeproject.org/files/ENCFF269XWA/@@download/ENCFF269XWA.bed.gz
ENCFF017UHD	NT2/D1	DNase-seq	None	https://www.encodeproject.org/files/ENCFF017UHD/@@download/ENCFF017UHD.bed.gz
ENCFF954RRL	right atrium auricular region	DNase-seq	None	https://www.encodeproject.org/files/ENCFF954RRL/@@download/ENCFF954RRL.bed.gz
ENCFF748IEQ	K562	DNase-seq	sodium butyrate	https://www.encodeproject.org/files/ENCFF748IEQ/@@download/ENCFF748IEQ.bed.gz
ENCFF865ODM	esophagus squamous epithelium	DNase-seq	None	https://www.encodeproject.org/files/ENCFF865ODM/@@download/ENCFF865ODM.bed.gz
ENCFF523HID	Caco-2	DNase-seq	None	https://www.encodeproject.org/files/ENCFF523HID/@@download/ENCFF523HID.bed.gz
ENCFF946ZWI	Caco-2	DNase-seq	None	https://www.encodeproject.org/files/ENCFF946ZWI/@@download/ENCFF946ZWI.bed.gz
ENCFF814NYD	Caco-2	DNase-seq	None	https://www.encodeproject.org/files/ENCFF814NYD/@@download/ENCFF814NYD.bed.gz
ENCFF660WXD	Caco-2	DNase-seq	None	https://www.encodeproject.org/files/ENCFF660WXD/@@download/ENCFF660WXD.bed.gz
ENCFF603DCM	L1-S8R	DNase-seq	None	https://www.encodeproject.org/files/ENCFF603DCM/@@download/ENCFF603DCM.bed.gz
ENCFF654YOW	L1-S8R	DNase-seq	None	https://www.encodeproject.org/files/ENCFF654YOW/@@download/ENCFF654YOW.bed.gz
ENCFF279LSE	L1-S8R	DNase-seq	None	https://www.encodeproject.org/files/ENCFF279LSE/@@download/ENCFF279LSE.bed.gz
ENCFF274FGD	L1-S8R	DNase-seq	None	https://www.encodeproject.org/files/ENCFF274FGD/@@download/ENCFF274FGD.bed.gz
ENCFF199PXG	CD1c-positive myeloid dendritic cell	DNase-seq	None	https://www.encodeproject.org/files/ENCFF199PXG/@@download/ENCFF199PXG.bed.gz
ENCFF738DSM	CD1c-positive myeloid dendritic cell	DNase-seq	None	https://www.encodeproject.org/files/ENCFF738DSM/@@download/ENCFF738DSM.bed.gz
ENCFF006LOY	CD1c-positive myeloid dendritic cell	DNase-seq	None	https://www.encodeproject.org/files/ENCFF006LOY/@@download/ENCFF006LOY.bed.gz
ENCFF567KDR	CD1c-positive myeloid dendritic cell	DNase-seq	None	https://www.encodeproject.org/files/ENCFF567KDR/@@download/ENCFF567KDR.bed.gz
ENCFF396ZVD	H9	DNase-seq	None	https://www.encodeproject.org/files/ENCFF396ZVD/@@download/ENCFF396ZVD.bed.gz
ENCFF427VGJ	H9	DNase-seq	None	https://www.encodeproject.org/files/ENCFF427VGJ/@@download/ENCFF427VGJ.bed.gz
ENCFF003GSH	H9	DNase-seq	None	https://www.encodeproject.org/files/ENCFF003GSH/@@download/ENCFF003GSH.bed.gz
ENCFF328BGA	H9	DNase-seq	None	https://www.encodeproject.org/files/ENCFF328BGA/@@download/ENCFF328BGA.bed.gz
ENCFF803XYD	H1-hESC	DNase-seq	None	https://www.encodeproject.org/files/ENCFF803XYD/@@download/ENCFF803XYD.bed.gz
ENCFF252FHW	midbrain	DNase-seq	None	https://www.encodeproject.org/files/ENCFF252FHW/@@download/ENCFF252FHW.bed.gz
ENCFF350UOQ	midbrain	DNase-seq	None	https://www.encodeproject.org/files/ENCFF350UOQ/@@download/ENCFF350UOQ.bed.gz
ENCFF827XJW	midbrain	DNase-seq	None	https://www.encodeproject.org/files/ENCFF827XJW/@@download/ENCFF827XJW.bed.gz
ENCFF883SOX	midbrain	DNase-seq	None	https://www.encodeproject.org/files/ENCFF883SOX/@@download/ENCFF883SOX.bed.gz
ENCFF036RWK	HAP-1	DNase-seq	None	https://www.encodeproject.org/files/ENCFF036RWK/@@download/ENCFF036RWK.bed.gz
ENCFF804JVX	HAP-1	DNase-seq	None	https://www.encodeproject.org/files/ENCFF804JVX/@@download/ENCFF804JVX.bed.gz
ENCFF242JKD	HAP-1	DNase-seq	None	https://www.encodeproject.org/files/ENCFF242JKD/@@download/ENCFF242JKD.bed.gz
ENCFF954LVR	HAP-1	DNase-seq	None	https://www.encodeproject.org/files/ENCFF954LVR/@@download/ENCFF954LVR.bed.gz
ENCFF083XLR	caudate nucleus	DNase-seq	None	https://www.encodeproject.org/files/ENCFF083XLR/@@download/ENCFF083XLR.bed.gz
ENCFF765GQP	caudate nucleus	DNase-seq	None	https://www.encodeproject.org/files/ENCFF765GQP/@@download/ENCFF765GQP.bed.gz
ENCFF752PSN	H9	DNase-seq	None	https://www.encodeproject.org/files/ENCFF752PSN/@@download/ENCFF752PSN.bed.gz
ENCFF150GJA	GM12891	DNase-seq	None	https://www.encodeproject.org/files/ENCFF150GJA/@@download/ENCFF150GJA.bed.gz
ENCFF608NJK	T-helper 1 cell	DNase-seq	None	https://www.encodeproject.org/files/ENCFF608NJK/@@download/ENCFF608NJK.bed.gz
ENCFF661UHC	stomach	DNase-seq	None	https://www.encodeproject.org/files/ENCFF661UHC/@@download/ENCFF661UHC.bed.gz
ENCFF806RRC	tibial nerve	DNase-seq	None	https://www.encodeproject.org/files/ENCFF806RRC/@@download/ENCFF806RRC.bed.gz
ENCFF061IDT	umbilical cord	DNase-seq	None	https://www.encodeproject.org/files/ENCFF061IDT/@@download/ENCFF061IDT.bed.gz
ENCFF553OXP	umbilical cord	DNase-seq	None	https://www.encodeproject.org/files/ENCFF553OXP/@@download/ENCFF553OXP.bed.gz
ENCFF637LDR	GM18507	DNase-seq	None	https://www.encodeproject.org/files/ENCFF637LDR/@@download/ENCFF637LDR.bed.gz
ENCFF317XZM	SK-N-DZ	DNase-seq	None	https://www.encodeproject.org/files/ENCFF317XZM/@@download/ENCFF317XZM.bed.gz
ENCFF222GSK	SK-N-DZ	DNase-seq	None	https://www.encodeproject.org/files/ENCFF222GSK/@@download/ENCFF222GSK.bed.gz
ENCFF542AYB	SK-N-DZ	DNase-seq	None	https://www.encodeproject.org/files/ENCFF542AYB/@@download/ENCFF542AYB.bed.gz
ENCFF642NNO	SK-N-DZ	DNase-seq	None	https://www.encodeproject.org/files/ENCFF642NNO/@@download/ENCFF642NNO.bed.gz
ENCFF132MDE	kidney	DNase-seq	None	https://www.encodeproject.org/files/ENCFF132MDE/@@download/ENCFF132MDE.bed.gz
ENCFF040GTO	kidney	DNase-seq	None	https://www.encodeproject.org/files/ENCFF040GTO/@@download/ENCFF040GTO.bed.gz
ENCFF984GBY	MCF-7	DNase-seq	None	https://www.encodeproject.org/files/ENCFF984GBY/@@download/ENCFF984GBY.bed.gz
ENCFF201XAY	medulloblastoma	DNase-seq	None	https://www.encodeproject.org/files/ENCFF201XAY/@@download/ENCFF201XAY.bed.gz
ENCFF880WZV	glomerular visceral epithelial cell	DNase-seq	None	https://www.encodeproject.org/files/ENCFF880WZV/@@download/ENCFF880WZV.bed.gz
ENCFF012RRK	glomerular visceral epithelial cell	DNase-seq	None	https://www.encodeproject.org/files/ENCFF012RRK/@@download/ENCFF012RRK.bed.gz
ENCFF980TFY	glomerular visceral epithelial cell	DNase-seq	None	https://www.encodeproject.org/files/ENCFF980TFY/@@download/ENCFF980TFY.bed.gz
ENCFF488NSQ	glomerular visceral epithelial cell	DNase-seq	None	https://www.encodeproject.org/files/ENCFF488NSQ/@@download/ENCFF488NSQ.bed.gz
ENCFF569TTJ	retina	DNase-seq	None	https://www.encodeproject.org/files/ENCFF569TTJ/@@download/ENCFF569TTJ.bed.gz
ENCFF309NRH	retina	DNase-seq	None	https://www.encodeproject.org/files/ENCFF309NRH/@@download/ENCFF309NRH.bed.gz
ENCFF202OJH	EL	DNase-seq	None	https://www.encodeproject.org/files/ENCFF202OJH/@@download/ENCFF202OJH.bed.gz
ENCFF417AAC	EL	DNase-seq	None	https://www.encodeproject.org/files/ENCFF417AAC/@@download/ENCFF417AAC.bed.gz
ENCFF384GCB	EL	DNase-seq	None	https://www.encodeproject.org/files/ENCFF384GCB/@@download/ENCFF384GCB.bed.gz
ENCFF335XYY	EL	DNase-seq	None	https://www.encodeproject.org/files/ENCFF335XYY/@@download/ENCFF335XYY.bed.gz
ENCFF207WAS	HEK293T	DNase-seq	None	https://www.encodeproject.org/files/ENCFF207WAS/@@download/ENCFF207WAS.bed.gz
ENCFF207AEZ	G401	DNase-seq	None	https://www.encodeproject.org/files/ENCFF207AEZ/@@download/ENCFF207AEZ.bed.gz
ENCFF957IHO	G401	DNase-seq	None	https://www.encodeproject.org/files/ENCFF957IHO/@@download/ENCFF957IHO.bed.gz
ENCFF772RJQ	G401	DNase-seq	None	https://www.encodeproject.org/files/ENCFF772RJQ/@@download/ENCFF772RJQ.bed.gz
ENCFF822GNN	G401	DNase-seq	None	https://www.encodeproject.org/files/ENCFF822GNN/@@download/ENCFF822GNN.bed.gz
ENCFF044WIN	H54	DNase-seq	None	https://www.encodeproject.org/files/ENCFF044WIN/@@download/ENCFF044WIN.bed.gz
ENCFF191ZZZ	MG63	DNase-seq	None	https://www.encodeproject.org/files/ENCFF191ZZZ/@@download/ENCFF191ZZZ.bed.gz
ENCFF471CPF	MG63	DNase-seq	None	https://www.encodeproject.org/files/ENCFF471CPF/@@download/ENCFF471CPF.bed.gz
ENCFF256OAK	MG63	DNase-seq	None	https://www.encodeproject.org/files/ENCFF256OAK/@@download/ENCFF256OAK.bed.gz
ENCFF405KIJ	MG63	DNase-seq	None	https://www.encodeproject.org/files/ENCFF405KIJ/@@download/ENCFF405KIJ.bed.gz
ENCFF089DBO	HepG2	DNase-seq	None	https://www.encodeproject.org/files/ENCFF089DBO/@@download/ENCFF089DBO.bed.gz
ENCFF486KGK	HepG2	DNase-seq	None	https://www.encodeproject.org/files/ENCFF486KGK/@@download/ENCFF486KGK.bed.gz
ENCFF992WWO	HepG2	DNase-seq	None	https://www.encodeproject.org/files/ENCFF992WWO/@@download/ENCFF992WWO.bed.gz
ENCFF360DSO	HepG2	DNase-seq	None	https://www.encodeproject.org/files/ENCFF360DSO/@@download/ENCFF360DSO.bed.gz
ENCFF675ZGP	lung	DNase-seq	None	https://www.encodeproject.org/files/ENCFF675ZGP/@@download/ENCFF675ZGP.bed.gz
ENCFF378WSR	lung	DNase-seq	None	https://www.encodeproject.org/files/ENCFF378WSR/@@download/ENCFF378WSR.bed.gz
ENCFF341RBP	lung	DNase-seq	None	https://www.encodeproject.org/files/ENCFF341RBP/@@download/ENCFF341RBP.bed.gz
ENCFF948PWG	lung	DNase-seq	None	https://www.encodeproject.org/files/ENCFF948PWG/@@download/ENCFF948PWG.bed.gz
ENCFF350ZQV	dermis blood vessel endothelial cell	DNase-seq	None	https://www.encodeproject.org/files/ENCFF350ZQV/@@download/ENCFF350ZQV.bed.gz
ENCFF469VYN	dermis blood vessel endothelial cell	DNase-seq	None	https://www.encodeproject.org/files/ENCFF469VYN/@@download/ENCFF469VYN.bed.gz
ENCFF876KVN	dermis blood vessel endothelial cell	DNase-seq	None	https://www.encodeproject.org/files/ENCFF876KVN/@@download/ENCFF876KVN.bed.gz
ENCFF025ZQZ	dermis blood vessel endothelial cell	DNase-seq	None	https://www.encodeproject.org/files/ENCFF025ZQZ/@@download/ENCFF025ZQZ.bed.gz
ENCFF013WHM	CMK	DNase-seq	None	https://www.encodeproject.org/files/ENCFF013WHM/@@download/ENCFF013WHM.bed.gz
ENCFF627XHX	CMK	DNase-seq	None	https://www.encodeproject.org/files/ENCFF627XHX/@@download/ENCFF627XHX.bed.gz
ENCFF774CBZ	retinal pigment epithelial cell	DNase-seq	None	https://www.encodeproject.org/files/ENCFF774CBZ/@@download/ENCFF774CBZ.bed.gz
ENCFF914SEH	retinal pigment epithelial cell	DNase-seq	None	https://www.encodeproject.org/files/ENCFF914SEH/@@download/ENCFF914SEH.bed.gz
ENCFF968ISS	retinal pigment epithelial cell	DNase-seq	None	https://www.encodeproject.org/files/ENCFF968ISS/@@download/ENCFF968ISS.bed.gz
ENCFF458PCJ	retinal pigment epithelial cell	DNase-seq	None	https://www.encodeproject.org/files/ENCFF458PCJ/@@download/ENCFF458PCJ.bed.gz
ENCFF675XKH	Daoy	DNase-seq	None	https://www.encodeproject.org/files/ENCFF675XKH/@@download/ENCFF675XKH.bed.gz
ENCFF575VSJ	Daoy	DNase-seq	None	https://www.encodeproject.org/files/ENCFF575VSJ/@@download/ENCFF575VSJ.bed.gz
ENCFF424GQD	Daoy	DNase-seq	None	https://www.encodeproject.org/files/ENCFF424GQD/@@download/ENCFF424GQD.bed.gz
ENCFF636RHW	Daoy	DNase-seq	None	https://www.encodeproject.org/files/ENCFF636RHW/@@download/ENCFF636RHW.bed.gz
ENCFF527MZY	SK-N-SH	DNase-seq	all-trans-retinoic acid	https://www.encodeproject.org/files/ENCFF527MZY/@@download/ENCFF527MZY.bed.gz
ENCFF722COO	SK-N-SH	DNase-seq	all-trans-retinoic acid	https://www.encodeproject.org/files/ENCFF722COO/@@download/ENCFF722COO.bed.gz
ENCFF268LES	SK-N-SH	DNase-seq	all-trans-retinoic acid	https://www.encodeproject.org/files/ENCFF268LES/@@download/ENCFF268LES.bed.gz
ENCFF270DVS	SK-N-SH	DNase-seq	all-trans-retinoic acid	https://www.encodeproject.org/files/ENCFF270DVS/@@download/ENCFF270DVS.bed.gz
ENCFF402AOJ	transverse colon	DNase-seq	None	https://www.encodeproject.org/files/ENCFF402AOJ/@@download/ENCFF402AOJ.bed.gz
ENCFF071GSW	limb	DNase-seq	None	https://www.encodeproject.org/files/ENCFF071GSW/@@download/ENCFF071GSW.bed.gz
ENCFF037MFG	limb	DNase-seq	None	https://www.encodeproject.org/files/ENCFF037MFG/@@download/ENCFF037MFG.bed.gz
ENCFF604WBU	uterus	DNase-seq	None	https://www.encodeproject.org/files/ENCFF604WBU/@@download/ENCFF604WBU.bed.gz
ENCFF858IEB	eye	DNase-seq	None	https://www.encodeproject.org/files/ENCFF858IEB/@@download/ENCFF858IEB.bed.gz
ENCFF240MGQ	eye	DNase-seq	None	https://www.encodeproject.org/files/ENCFF240MGQ/@@download/ENCFF240MGQ.bed.gz
ENCFF393CNI	left kidney	DNase-seq	None	https://www.encodeproject.org/files/ENCFF393CNI/@@download/ENCFF393CNI.bed.gz
ENCFF005KDI	left kidney	DNase-seq	None	https://www.encodeproject.org/files/ENCFF005KDI/@@download/ENCFF005KDI.bed.gz
ENCFF764COR	left kidney	DNase-seq	None	https://www.encodeproject.org/files/ENCFF764COR/@@download/ENCFF764COR.bed.gz
ENCFF422EWO	left kidney	DNase-seq	None	https://www.encodeproject.org/files/ENCFF422EWO/@@download/ENCFF422EWO.bed.gz
ENCFF601WJA	vagina	DNase-seq	None	https://www.encodeproject.org/files/ENCFF601WJA/@@download/ENCFF601WJA.bed.gz
ENCFF948DCR	coronary artery	DNase-seq	None	https://www.encodeproject.org/files/ENCFF948DCR/@@download/ENCFF948DCR.bed.gz
ENCFF881ICE	adrenal gland	DNase-seq	None	https://www.encodeproject.org/files/ENCFF881ICE/@@download/ENCFF881ICE.bed.gz
ENCFF237FHE	adrenal gland	DNase-seq	None	https://www.encodeproject.org/files/ENCFF237FHE/@@download/ENCFF237FHE.bed.gz
ENCFF039YGO	CD14-positive monocyte	DNase-seq	None	https://www.encodeproject.org/files/ENCFF039YGO/@@download/ENCFF039YGO.bed.gz
ENCFF173ZQS	CD14-positive monocyte	DNase-seq	None	https://www.encodeproject.org/files/ENCFF173ZQS/@@download/ENCFF173ZQS.bed.gz
ENCFF287SHD	eye	DNase-seq	None	https://www.encodeproject.org/files/ENCFF287SHD/@@download/ENCFF287SHD.bed.gz
ENCFF314YMQ	eye	DNase-seq	None	https://www.encodeproject.org/files/ENCFF314YMQ/@@download/ENCFF314YMQ.bed.gz
ENCFF654GWE	eye	DNase-seq	None	https://www.encodeproject.org/files/ENCFF654GWE/@@download/ENCFF654GWE.bed.gz
ENCFF184GKA	eye	DNase-seq	None	https://www.encodeproject.org/files/ENCFF184GKA/@@download/ENCFF184GKA.bed.gz
ENCFF595ECT	naive thymus-derived CD4-positive, alpha-beta T cell	DNase-seq	None	https://www.encodeproject.org/files/ENCFF595ECT/@@download/ENCFF595ECT.bed.gz
ENCFF096SJE	naive thymus-derived CD4-positive, alpha-beta T cell	DNase-seq	None	https://www.encodeproject.org/files/ENCFF096SJE/@@download/ENCFF096SJE.bed.gz
ENCFF958UFJ	thyroid gland	DNase-seq	None	https://www.encodeproject.org/files/ENCFF958UFJ/@@download/ENCFF958UFJ.bed.gz
ENCFF628DXI	transverse colon	DNase-seq	None	https://www.encodeproject.org/files/ENCFF628DXI/@@download/ENCFF628DXI.bed.gz
ENCFF548FWC	thoracic aorta	DNase-seq	None	https://www.encodeproject.org/files/ENCFF548FWC/@@download/ENCFF548FWC.bed.gz
ENCFF207OFS	bronchial epithelial cell	DNase-seq	retinoic acid	https://www.encodeproject.org/files/ENCFF207OFS/@@download/ENCFF207OFS.bed.gz
ENCFF969PTO	bronchial epithelial cell	DNase-seq	retinoic acid	https://www.encodeproject.org/files/ENCFF969PTO/@@download/ENCFF969PTO.bed.gz
ENCFF293KGC	bronchial epithelial cell	DNase-seq	retinoic acid	https://www.encodeproject.org/files/ENCFF293KGC/@@download/ENCFF293KGC.bed.gz
ENCFF830TLY	bronchial epithelial cell	DNase-seq	retinoic acid	https://www.encodeproject.org/files/ENCFF830TLY/@@download/ENCFF830TLY.bed.gz
ENCFF064SEK	HS-27A	DNase-seq	None	https://www.encodeproject.org/files/ENCFF064SEK/@@download/ENCFF064SEK.bed.gz
ENCFF494XDV	HS-27A	DNase-seq	None	https://www.encodeproject.org/files/ENCFF494XDV/@@download/ENCFF494XDV.bed.gz
ENCFF342VGE	keratinocyte	DNase-seq	None	https://www.encodeproject.org/files/ENCFF342VGE/@@download/ENCFF342VGE.bed.gz
ENCFF557DEE	keratinocyte	DNase-seq	None	https://www.encodeproject.org/files/ENCFF557DEE/@@download/ENCFF557DEE.bed.gz
ENCFF014NOY	keratinocyte	DNase-seq	None	https://www.encodeproject.org/files/ENCFF014NOY/@@download/ENCFF014NOY.bed.gz
ENCFF400ZBZ	keratinocyte	DNase-seq	None	https://www.encodeproject.org/files/ENCFF400ZBZ/@@download/ENCFF400ZBZ.bed.gz
ENCFF838BWI	fibroblast of the aortic adventitia	DNase-seq	None	https://www.encodeproject.org/files/ENCFF838BWI/@@download/ENCFF838BWI.bed.gz
ENCFF781DJJ	fibroblast of the aortic adventitia	DNase-seq	None	https://www.encodeproject.org/files/ENCFF781DJJ/@@download/ENCFF781DJJ.bed.gz
ENCFF649SVT	fibroblast of the aortic adventitia	DNase-seq	None	https://www.encodeproject.org/files/ENCFF649SVT/@@download/ENCFF649SVT.bed.gz
ENCFF825ZLT	fibroblast of the aortic adventitia	DNase-seq	None	https://www.encodeproject.org/files/ENCFF825ZLT/@@download/ENCFF825ZLT.bed.gz
ENCFF092NPZ	dermis blood vessel endothelial cell	DNase-seq	None	https://www.encodeproject.org/files/ENCFF092NPZ/@@download/ENCFF092NPZ.bed.gz
ENCFF599ISA	dermis blood vessel endothelial cell	DNase-seq	None	https://www.encodeproject.org/files/ENCFF599ISA/@@download/ENCFF599ISA.bed.gz
ENCFF231MDW	dermis blood vessel endothelial cell	DNase-seq	None	https://www.encodeproject.org/files/ENCFF231MDW/@@download/ENCFF231MDW.bed.gz
ENCFF664BYI	dermis blood vessel endothelial cell	DNase-seq	None	https://www.encodeproject.org/files/ENCFF664BYI/@@download/ENCFF664BYI.bed.gz
ENCFF125CLJ	skin fibroblast	DNase-seq	None	https://www.encodeproject.org/files/ENCFF125CLJ/@@download/ENCFF125CLJ.bed.gz
ENCFF233CGZ	epidermal melanocyte	DNase-seq	None	https://www.encodeproject.org/files/ENCFF233CGZ/@@download/ENCFF233CGZ.bed.gz
ENCFF259GDS	skin fibroblast	DNase-seq	None	https://www.encodeproject.org/files/ENCFF259GDS/@@download/ENCFF259GDS.bed.gz
ENCFF782GEE	skin fibroblast	DNase-seq	None	https://www.encodeproject.org/files/ENCFF782GEE/@@download/ENCFF782GEE.bed.gz
ENCFF318LHF	skin fibroblast	DNase-seq	None	https://www.encodeproject.org/files/ENCFF318LHF/@@download/ENCFF318LHF.bed.gz
ENCFF433DPY	skin fibroblast	DNase-seq	None	https://www.encodeproject.org/files/ENCFF433DPY/@@download/ENCFF433DPY.bed.gz
ENCFF535WLR	hepatocyte	DNase-seq	None	https://www.encodeproject.org/files/ENCFF535WLR/@@download/ENCFF535WLR.bed.gz
ENCFF907ZXY	hepatocyte	DNase-seq	None	https://www.encodeproject.org/files/ENCFF907ZXY/@@download/ENCFF907ZXY.bed.gz
ENCFF567CLA	HT1080	DNase-seq	None	https://www.encodeproject.org/files/ENCFF567CLA/@@download/ENCFF567CLA.bed.gz
ENCFF046JJQ	HT1080	DNase-seq	None	https://www.encodeproject.org/files/ENCFF046JJQ/@@download/ENCFF046JJQ.bed.gz
ENCFF789TZB	heart left ventricle	DNase-seq	None	https://www.encodeproject.org/files/ENCFF789TZB/@@download/ENCFF789TZB.bed.gz
ENCFF121KYV	heart left ventricle	DNase-seq	None	https://www.encodeproject.org/files/ENCFF121KYV/@@download/ENCFF121KYV.bed.gz
ENCFF616MAA	heart left ventricle	DNase-seq	None	https://www.encodeproject.org/files/ENCFF616MAA/@@download/ENCFF616MAA.bed.gz
ENCFF352VEF	heart left ventricle	DNase-seq	None	https://www.encodeproject.org/files/ENCFF352VEF/@@download/ENCFF352VEF.bed.gz
ENCFF451HYJ	brain	DNase-seq	None	https://www.encodeproject.org/files/ENCFF451HYJ/@@download/ENCFF451HYJ.bed.gz
ENCFF836JKO	brain	DNase-seq	None	https://www.encodeproject.org/files/ENCFF836JKO/@@download/ENCFF836JKO.bed.gz
ENCFF122TWP	brain	DNase-seq	None	https://www.encodeproject.org/files/ENCFF122TWP/@@download/ENCFF122TWP.bed.gz
ENCFF911LYH	brain	DNase-seq	None	https://www.encodeproject.org/files/ENCFF911LYH/@@download/ENCFF911LYH.bed.gz
ENCFF859YGP	MCF-7	DNase-seq	None	https://www.encodeproject.org/files/ENCFF859YGP/@@download/ENCFF859YGP.bed.gz
ENCFF301AOO	frontal cortex	DNase-seq	None	https://www.encodeproject.org/files/ENCFF301AOO/@@download/ENCFF301AOO.bed.gz
ENCFF246RTJ	frontal cortex	DNase-seq	None	https://www.encodeproject.org/files/ENCFF246RTJ/@@download/ENCFF246RTJ.bed.gz
ENCFF858RIO	heart	DNase-seq	None	https://www.encodeproject.org/files/ENCFF858RIO/@@download/ENCFF858RIO.bed.gz
ENCFF253AMV	heart	DNase-seq	None	https://www.encodeproject.org/files/ENCFF253AMV/@@download/ENCFF253AMV.bed.gz
ENCFF230NNE	heart	DNase-seq	None	https://www.encodeproject.org/files/ENCFF230NNE/@@download/ENCFF230NNE.bed.gz
ENCFF629ROU	heart	DNase-seq	None	https://www.encodeproject.org/files/ENCFF629ROU/@@download/ENCFF629ROU.bed.gz
ENCFF171KFU	WI38	DNase-seq	afimoxifene	https://www.encodeproject.org/files/ENCFF171KFU/@@download/ENCFF171KFU.bed.gz
ENCFF758VHK	WI38	DNase-seq	afimoxifene	https://www.encodeproject.org/files/ENCFF758VHK/@@download/ENCFF758VHK.bed.gz
ENCFF859YKY	WI38	DNase-seq	afimoxifene	https://www.encodeproject.org/files/ENCFF859YKY/@@download/ENCFF859YKY.bed.gz
ENCFF644CEU	WI38	DNase-seq	afimoxifene	https://www.encodeproject.org/files/ENCFF644CEU/@@download/ENCFF644CEU.bed.gz
ENCFF643MAK	tibial nerve	DNase-seq	None	https://www.encodeproject.org/files/ENCFF643MAK/@@download/ENCFF643MAK.bed.gz
ENCFF654HTU	PC-9	DNase-seq	None	https://www.encodeproject.org/files/ENCFF654HTU/@@download/ENCFF654HTU.bed.gz
ENCFF704JKH	PC-9	DNase-seq	None	https://www.encodeproject.org/files/ENCFF704JKH/@@download/ENCFF704JKH.bed.gz
ENCFF401BZQ	PC-9	DNase-seq	None	https://www.encodeproject.org/files/ENCFF401BZQ/@@download/ENCFF401BZQ.bed.gz
ENCFF626CAM	PC-9	DNase-seq	None	https://www.encodeproject.org/files/ENCFF626CAM/@@download/ENCFF626CAM.bed.gz
ENCFF846PWD	bipolar neuron	DNase-seq	doxycycline hyclate	https://www.encodeproject.org/files/ENCFF846PWD/@@download/ENCFF846PWD.bed.gz
ENCFF462UIR	bipolar neuron	DNase-seq	doxycycline hyclate	https://www.encodeproject.org/files/ENCFF462UIR/@@download/ENCFF462UIR.bed.gz
ENCFF824SVP	bipolar neuron	DNase-seq	doxycycline hyclate	https://www.encodeproject.org/files/ENCFF824SVP/@@download/ENCFF824SVP.bed.gz
ENCFF069SCK	bipolar neuron	DNase-seq	doxycycline hyclate	https://www.encodeproject.org/files/ENCFF069SCK/@@download/ENCFF069SCK.bed.gz
ENCFF238SPA	trophoblast cell	DNase-seq	None	https://www.encodeproject.org/files/ENCFF238SPA/@@download/ENCFF238SPA.bed.gz
ENCFF699IYG	trophoblast cell	DNase-seq	None	https://www.encodeproject.org/files/ENCFF699IYG/@@download/ENCFF699IYG.bed.gz
ENCFF218POQ	trophoblast cell	DNase-seq	None	https://www.encodeproject.org/files/ENCFF218POQ/@@download/ENCFF218POQ.bed.gz
ENCFF632JSA	trophoblast cell	DNase-seq	None	https://www.encodeproject.org/files/ENCFF632JSA/@@download/ENCFF632JSA.bed.gz
ENCFF667BSO	placenta	DNase-seq	None	https://www.encodeproject.org/files/ENCFF667BSO/@@download/ENCFF667BSO.bed.gz
ENCFF389QWJ	placenta	DNase-seq	None	https://www.encodeproject.org/files/ENCFF389QWJ/@@download/ENCFF389QWJ.bed.gz
ENCFF907ENH	Ishikawa	DNase-seq	17β-estradiol	https://www.encodeproject.org/files/ENCFF907ENH/@@download/ENCFF907ENH.bed.gz
ENCFF566EKJ	H7-hESC	DNase-seq	None	https://www.encodeproject.org/files/ENCFF566EKJ/@@download/ENCFF566EKJ.bed.gz
ENCFF483BPG	frontal cortex	DNase-seq	None	https://www.encodeproject.org/files/ENCFF483BPG/@@download/ENCFF483BPG.bed.gz
ENCFF840NPU	frontal cortex	DNase-seq	None	https://www.encodeproject.org/files/ENCFF840NPU/@@download/ENCFF840NPU.bed.gz
ENCFF349JWY	T-helper 1 cell	DNase-seq	None	https://www.encodeproject.org/files/ENCFF349JWY/@@download/ENCFF349JWY.bed.gz
ENCFF926FFA	T-helper 1 cell	DNase-seq	None	https://www.encodeproject.org/files/ENCFF926FFA/@@download/ENCFF926FFA.bed.gz
ENCFF949OGH	T-helper 1 cell	DNase-seq	None	https://www.encodeproject.org/files/ENCFF949OGH/@@download/ENCFF949OGH.bed.gz
ENCFF412ONU	T-helper 1 cell	DNase-seq	None	https://www.encodeproject.org/files/ENCFF412ONU/@@download/ENCFF412ONU.bed.gz
ENCFF098QXW	MM.1S	DNase-seq	None	https://www.encodeproject.org/files/ENCFF098QXW/@@download/ENCFF098QXW.bed.gz
ENCFF432NCF	MM.1S	DNase-seq	None	https://www.encodeproject.org/files/ENCFF432NCF/@@download/ENCFF432NCF.bed.gz
ENCFF559RPU	MM.1S	DNase-seq	None	https://www.encodeproject.org/files/ENCFF559RPU/@@download/ENCFF559RPU.bed.gz
ENCFF710HIA	MM.1S	DNase-seq	None	https://www.encodeproject.org/files/ENCFF710HIA/@@download/ENCFF710HIA.bed.gz
ENCFF510LHV	osteoblast	DNase-seq	None	https://www.encodeproject.org/files/ENCFF510LHV/@@download/ENCFF510LHV.bed.gz
ENCFF597SVJ	fibroblast of pulmonary artery	DNase-seq	None	https://www.encodeproject.org/files/ENCFF597SVJ/@@download/ENCFF597SVJ.bed.gz
ENCFF478KIZ	fibroblast of pulmonary artery	DNase-seq	None	https://www.encodeproject.org/files/ENCFF478KIZ/@@download/ENCFF478KIZ.bed.gz
ENCFF027MCW	fibroblast of pulmonary artery	DNase-seq	None	https://www.encodeproject.org/files/ENCFF027MCW/@@download/ENCFF027MCW.bed.gz
ENCFF905MWC	fibroblast of pulmonary artery	DNase-seq	None	https://www.encodeproject.org/files/ENCFF905MWC/@@download/ENCFF905MWC.bed.gz
ENCFF916FIA	regulatory T cell	DNase-seq	None	https://www.encodeproject.org/files/ENCFF916FIA/@@download/ENCFF916FIA.bed.gz
ENCFF204IDS	regulatory T cell	DNase-seq	None	https://www.encodeproject.org/files/ENCFF204IDS/@@download/ENCFF204IDS.bed.gz
ENCFF191MFV	left cardiac atrium	DNase-seq	None	https://www.encodeproject.org/files/ENCFF191MFV/@@download/ENCFF191MFV.bed.gz
ENCFF923CCT	lower leg skin	DNase-seq	None	https://www.encodeproject.org/files/ENCFF923CCT/@@download/ENCFF923CCT.bed.gz
ENCFF669OTR	CD14-positive monocyte	DNase-seq	None	https://www.encodeproject.org/files/ENCFF669OTR/@@download/ENCFF669OTR.bed.gz
ENCFF038AUV	CD14-positive monocyte	DNase-seq	None	https://www.encodeproject.org/files/ENCFF038AUV/@@download/ENCFF038AUV.bed.gz
ENCFF925ORN	K562	DNase-seq	None	https://www.encodeproject.org/files/ENCFF925ORN/@@download/ENCFF925ORN.bed.gz
ENCFF395QJV	adrenal gland	DNase-seq	None	https://www.encodeproject.org/files/ENCFF395QJV/@@download/ENCFF395QJV.bed.gz
ENCFF192ORU	spleen	DNase-seq	None	https://www.encodeproject.org/files/ENCFF192ORU/@@download/ENCFF192ORU.bed.gz
ENCFF790CZU	Caki2	DNase-seq	None	https://www.encodeproject.org/files/ENCFF790CZU/@@download/ENCFF790CZU.bed.gz
ENCFF295OQR	Caki2	DNase-seq	None	https://www.encodeproject.org/files/ENCFF295OQR/@@download/ENCFF295OQR.bed.gz
ENCFF459HVU	Caki2	DNase-seq	None	https://www.encodeproject.org/files/ENCFF459HVU/@@download/ENCFF459HVU.bed.gz
ENCFF561JIW	Caki2	DNase-seq	None	https://www.encodeproject.org/files/ENCFF561JIW/@@download/ENCFF561JIW.bed.gz
ENCFF104FZS	HeLa-S3	DNase-seq	None	https://www.encodeproject.org/files/ENCFF104FZS/@@download/ENCFF104FZS.bed.gz
ENCFF140DLA	HeLa-S3	DNase-seq	None	https://www.encodeproject.org/files/ENCFF140DLA/@@download/ENCFF140DLA.bed.gz
ENCFF278NJH	HeLa-S3	DNase-seq	None	https://www.encodeproject.org/files/ENCFF278NJH/@@download/ENCFF278NJH.bed.gz
ENCFF055OER	HeLa-S3	DNase-seq	None	https://www.encodeproject.org/files/ENCFF055OER/@@download/ENCFF055OER.bed.gz
ENCFF568UQT	stomach	DNase-seq	None	https://www.encodeproject.org/files/ENCFF568UQT/@@download/ENCFF568UQT.bed.gz
ENCFF774SBQ	stomach	DNase-seq	None	https://www.encodeproject.org/files/ENCFF774SBQ/@@download/ENCFF774SBQ.bed.gz
ENCFF621IAQ	stomach	DNase-seq	None	https://www.encodeproject.org/files/ENCFF621IAQ/@@download/ENCFF621IAQ.bed.gz
ENCFF688IFG	stomach	DNase-seq	None	https://www.encodeproject.org/files/ENCFF688IFG/@@download/ENCFF688IFG.bed.gz
ENCFF133AXL	T47D	DNase-seq	None	https://www.encodeproject.org/files/ENCFF133AXL/@@download/ENCFF133AXL.bed.gz
ENCFF162TOC	HT-29	DNase-seq	None	https://www.encodeproject.org/files/ENCFF162TOC/@@download/ENCFF162TOC.bed.gz
ENCFF129MJM	HT-29	DNase-seq	None	https://www.encodeproject.org/files/ENCFF129MJM/@@download/ENCFF129MJM.bed.gz
ENCFF418ZJV	HT-29	DNase-seq	None	https://www.encodeproject.org/files/ENCFF418ZJV/@@download/ENCFF418ZJV.bed.gz
ENCFF362ZFE	HT-29	DNase-seq	None	https://www.encodeproject.org/files/ENCFF362ZFE/@@download/ENCFF362ZFE.bed.gz
ENCFF287VGC	HT-29	DNase-seq	None	https://www.encodeproject.org/files/ENCFF287VGC/@@download/ENCFF287VGC.bed.gz
ENCFF226HBU	HT-29	DNase-seq	None	https://www.encodeproject.org/files/ENCFF226HBU/@@download/ENCFF226HBU.bed.gz
ENCFF724PVV	heart	DNase-seq	None	https://www.encodeproject.org/files/ENCFF724PVV/@@download/ENCFF724PVV.bed.gz
ENCFF360ZAH	heart	DNase-seq	None	https://www.encodeproject.org/files/ENCFF360ZAH/@@download/ENCFF360ZAH.bed.gz
ENCFF712OAU	OCI-LY7	DNase-seq	None	https://www.encodeproject.org/files/ENCFF712OAU/@@download/ENCFF712OAU.bed.gz
ENCFF278DAW	OCI-LY7	DNase-seq	None	https://www.encodeproject.org/files/ENCFF278DAW/@@download/ENCFF278DAW.bed.gz
ENCFF533ZUQ	OCI-LY7	DNase-seq	None	https://www.encodeproject.org/files/ENCFF533ZUQ/@@download/ENCFF533ZUQ.bed.gz
ENCFF410VBV	OCI-LY7	DNase-seq	None	https://www.encodeproject.org/files/ENCFF410VBV/@@download/ENCFF410VBV.bed.gz
ENCFF369MMT	WERI-Rb-1	DNase-seq	None	https://www.encodeproject.org/files/ENCFF369MMT/@@download/ENCFF369MMT.bed.gz
ENCFF456KOM	WERI-Rb-1	DNase-seq	None	https://www.encodeproject.org/files/ENCFF456KOM/@@download/ENCFF456KOM.bed.gz
ENCFF550WWU	WERI-Rb-1	DNase-seq	None	https://www.encodeproject.org/files/ENCFF550WWU/@@download/ENCFF550WWU.bed.gz
ENCFF850WIB	WERI-Rb-1	DNase-seq	None	https://www.encodeproject.org/files/ENCFF850WIB/@@download/ENCFF850WIB.bed.gz
ENCFF197DFT	A673	DNase-seq	None	https://www.encodeproject.org/files/ENCFF197DFT/@@download/ENCFF197DFT.bed.gz
ENCFF884NDX	A673	DNase-seq	None	https://www.encodeproject.org/files/ENCFF884NDX/@@download/ENCFF884NDX.bed.gz
ENCFF888GEW	A673	DNase-seq	None	https://www.encodeproject.org/files/ENCFF888GEW/@@download/ENCFF888GEW.bed.gz
ENCFF079FKI	A673	DNase-seq	None	https://www.encodeproject.org/files/ENCFF079FKI/@@download/ENCFF079FKI.bed.gz
ENCFF084PUJ	HS-5	DNase-seq	None	https://www.encodeproject.org/files/ENCFF084PUJ/@@download/ENCFF084PUJ.bed.gz
ENCFF231ZDQ	HS-5	DNase-seq	None	https://www.encodeproject.org/files/ENCFF231ZDQ/@@download/ENCFF231ZDQ.bed.gz
ENCFF468CCM	NCI-H226	DNase-seq	None	https://www.encodeproject.org/files/ENCFF468CCM/@@download/ENCFF468CCM.bed.gz
ENCFF967ZHM	NCI-H226	DNase-seq	None	https://www.encodeproject.org/files/ENCFF967ZHM/@@download/ENCFF967ZHM.bed.gz
ENCFF041JIQ	NCI-H226	DNase-seq	None	https://www.encodeproject.org/files/ENCFF041JIQ/@@download/ENCFF041JIQ.bed.gz
ENCFF822TIH	NCI-H226	DNase-seq	None	https://www.encodeproject.org/files/ENCFF822TIH/@@download/ENCFF822TIH.bed.gz
ENCFF293ZIH	liver	DNase-seq	None	https://www.encodeproject.org/files/ENCFF293ZIH/@@download/ENCFF293ZIH.bed.gz
ENCFF068XKO	liver	DNase-seq	None	https://www.encodeproject.org/files/ENCFF068XKO/@@download/ENCFF068XKO.bed.gz
ENCFF275HMP	hematopoietic multipotent progenitor cell	DNase-seq	erythropoietin, interleukin-3, hydrocortisone succinate, kit ligand	https://www.encodeproject.org/files/ENCFF275HMP/@@download/ENCFF275HMP.bed.gz
ENCFF787BJO	hematopoietic multipotent progenitor cell	DNase-seq	erythropoietin, interleukin-3, hydrocortisone succinate, kit ligand	https://www.encodeproject.org/files/ENCFF787BJO/@@download/ENCFF787BJO.bed.gz
ENCFF059AUJ	hematopoietic multipotent progenitor cell	DNase-seq	erythropoietin, interleukin-3, hydrocortisone succinate, kit ligand	https://www.encodeproject.org/files/ENCFF059AUJ/@@download/ENCFF059AUJ.bed.gz
ENCFF113OUY	hematopoietic multipotent progenitor cell	DNase-seq	erythropoietin, interleukin-3, hydrocortisone succinate, kit ligand	https://www.encodeproject.org/files/ENCFF113OUY/@@download/ENCFF113OUY.bed.gz
ENCFF407JLV	inferior parietal cortex	DNase-seq	None	https://www.encodeproject.org/files/ENCFF407JLV/@@download/ENCFF407JLV.bed.gz
ENCFF202SZM	inferior parietal cortex	DNase-seq	None	https://www.encodeproject.org/files/ENCFF202SZM/@@download/ENCFF202SZM.bed.gz
ENCFF766NHL	occipital lobe	DNase-seq	None	https://www.encodeproject.org/files/ENCFF766NHL/@@download/ENCFF766NHL.bed.gz
ENCFF825DDS	occipital lobe	DNase-seq	None	https://www.encodeproject.org/files/ENCFF825DDS/@@download/ENCFF825DDS.bed.gz
ENCFF871SGR	skin fibroblast	DNase-seq	None	https://www.encodeproject.org/files/ENCFF871SGR/@@download/ENCFF871SGR.bed.gz
ENCFF431UVI	Ammon's horn	DNase-seq	None	https://www.encodeproject.org/files/ENCFF431UVI/@@download/ENCFF431UVI.bed.gz
ENCFF544CQR	Ammon's horn	DNase-seq	None	https://www.encodeproject.org/files/ENCFF544CQR/@@download/ENCFF544CQR.bed.gz
ENCFF928TEH	A172	DNase-seq	None	https://www.encodeproject.org/files/ENCFF928TEH/@@download/ENCFF928TEH.bed.gz
ENCFF819ALP	A172	DNase-seq	None	https://www.encodeproject.org/files/ENCFF819ALP/@@download/ENCFF819ALP.bed.gz
ENCFF772JBY	A172	DNase-seq	None	https://www.encodeproject.org/files/ENCFF772JBY/@@download/ENCFF772JBY.bed.gz
ENCFF580RCH	A172	DNase-seq	None	https://www.encodeproject.org/files/ENCFF580RCH/@@download/ENCFF580RCH.bed.gz
ENCFF867RRG	HPDE6-E6E7	DNase-seq	None	https://www.encodeproject.org/files/ENCFF867RRG/@@download/ENCFF867RRG.bed.gz
ENCFF631ZRZ	tibial artery	DNase-seq	None	https://www.encodeproject.org/files/ENCFF631ZRZ/@@download/ENCFF631ZRZ.bed.gz
ENCFF439GFD	K562	DNase-seq	None	https://www.encodeproject.org/files/ENCFF439GFD/@@download/ENCFF439GFD.bed.gz
ENCFF702JBC	astrocyte of the cerebellum	DNase-seq	None	https://www.encodeproject.org/files/ENCFF702JBC/@@download/ENCFF702JBC.bed.gz
ENCFF901ATC	astrocyte of the cerebellum	DNase-seq	None	https://www.encodeproject.org/files/ENCFF901ATC/@@download/ENCFF901ATC.bed.gz
ENCFF886GXC	astrocyte of the cerebellum	DNase-seq	None	https://www.encodeproject.org/files/ENCFF886GXC/@@download/ENCFF886GXC.bed.gz
ENCFF938IDZ	astrocyte of the cerebellum	DNase-seq	None	https://www.encodeproject.org/files/ENCFF938IDZ/@@download/ENCFF938IDZ.bed.gz
ENCFF150HWX	cardiac muscle cell	DNase-seq	None	https://www.encodeproject.org/files/ENCFF150HWX/@@download/ENCFF150HWX.bed.gz
ENCFF447FRQ	cardiac muscle cell	DNase-seq	None	https://www.encodeproject.org/files/ENCFF447FRQ/@@download/ENCFF447FRQ.bed.gz
ENCFF898JAZ	T-helper 1 cell	DNase-seq	None	https://www.encodeproject.org/files/ENCFF898JAZ/@@download/ENCFF898JAZ.bed.gz
ENCFF254VDZ	retina	DNase-seq	None	https://www.encodeproject.org/files/ENCFF254VDZ/@@download/ENCFF254VDZ.bed.gz
ENCFF541WEX	retina	DNase-seq	None	https://www.encodeproject.org/files/ENCFF541WEX/@@download/ENCFF541WEX.bed.gz
ENCFF382TQZ	globus pallidus	DNase-seq	None	https://www.encodeproject.org/files/ENCFF382TQZ/@@download/ENCFF382TQZ.bed.gz
ENCFF902VCD	globus pallidus	DNase-seq	None	https://www.encodeproject.org/files/ENCFF902VCD/@@download/ENCFF902VCD.bed.gz
ENCFF701IZA	globus pallidus	DNase-seq	None	https://www.encodeproject.org/files/ENCFF701IZA/@@download/ENCFF701IZA.bed.gz
ENCFF775ZBH	globus pallidus	DNase-seq	None	https://www.encodeproject.org/files/ENCFF775ZBH/@@download/ENCFF775ZBH.bed.gz
ENCFF447UOZ	cerebellum	DNase-seq	None	https://www.encodeproject.org/files/ENCFF447UOZ/@@download/ENCFF447UOZ.bed.gz
ENCFF292CDE	cerebellum	DNase-seq	None	https://www.encodeproject.org/files/ENCFF292CDE/@@download/ENCFF292CDE.bed.gz
ENCFF230WJT	skin fibroblast	DNase-seq	None	https://www.encodeproject.org/files/ENCFF230WJT/@@download/ENCFF230WJT.bed.gz
ENCFF911DJA	skin fibroblast	DNase-seq	None	https://www.encodeproject.org/files/ENCFF911DJA/@@download/ENCFF911DJA.bed.gz
ENCFF481GVS	skin fibroblast	DNase-seq	None	https://www.encodeproject.org/files/ENCFF481GVS/@@download/ENCFF481GVS.bed.gz
ENCFF594ZEM	skin fibroblast	DNase-seq	None	https://www.encodeproject.org/files/ENCFF594ZEM/@@download/ENCFF594ZEM.bed.gz
ENCFF527KGL	GM12864	DNase-seq	None	https://www.encodeproject.org/files/ENCFF527KGL/@@download/ENCFF527KGL.bed.gz
ENCFF094OQQ	GM12864	DNase-seq	None	https://www.encodeproject.org/files/ENCFF094OQQ/@@download/ENCFF094OQQ.bed.gz
ENCFF219ABL	HCT116	DNase-seq	None	https://www.encodeproject.org/files/ENCFF219ABL/@@download/ENCFF219ABL.bed.gz
ENCFF757QRT	HCT116	DNase-seq	None	https://www.encodeproject.org/files/ENCFF757QRT/@@download/ENCFF757QRT.bed.gz
ENCFF264WJE	HCT116	DNase-seq	None	https://www.encodeproject.org/files/ENCFF264WJE/@@download/ENCFF264WJE.bed.gz
ENCFF618LQI	HCT116	DNase-seq	None	https://www.encodeproject.org/files/ENCFF618LQI/@@download/ENCFF618LQI.bed.gz
ENCFF619EWS	L1-S8	DNase-seq	None	https://www.encodeproject.org/files/ENCFF619EWS/@@download/ENCFF619EWS.bed.gz
ENCFF024SOO	L1-S8	DNase-seq	None	https://www.encodeproject.org/files/ENCFF024SOO/@@download/ENCFF024SOO.bed.gz
ENCFF509FTL	L1-S8	DNase-seq	None	https://www.encodeproject.org/files/ENCFF509FTL/@@download/ENCFF509FTL.bed.gz
ENCFF267BHU	L1-S8	DNase-seq	None	https://www.encodeproject.org/files/ENCFF267BHU/@@download/ENCFF267BHU.bed.gz
ENCFF802QQT	pons	DNase-seq	None	https://www.encodeproject.org/files/ENCFF802QQT/@@download/ENCFF802QQT.bed.gz
ENCFF471TLK	pons	DNase-seq	None	https://www.encodeproject.org/files/ENCFF471TLK/@@download/ENCFF471TLK.bed.gz
ENCFF268ZNF	chorion	DNase-seq	None	https://www.encodeproject.org/files/ENCFF268ZNF/@@download/ENCFF268ZNF.bed.gz
ENCFF881MWY	LNCaP clone FGC	DNase-seq	None	https://www.encodeproject.org/files/ENCFF881MWY/@@download/ENCFF881MWY.bed.gz
ENCFF514CGR	foreskin fibroblast	DNase-seq	None	https://www.encodeproject.org/files/ENCFF514CGR/@@download/ENCFF514CGR.bed.gz
ENCFF815LIR	foreskin fibroblast	DNase-seq	None	https://www.encodeproject.org/files/ENCFF815LIR/@@download/ENCFF815LIR.bed.gz
ENCFF465PHC	foreskin fibroblast	DNase-seq	None	https://www.encodeproject.org/files/ENCFF465PHC/@@download/ENCFF465PHC.bed.gz
ENCFF592YOU	foreskin fibroblast	DNase-seq	None	https://www.encodeproject.org/files/ENCFF592YOU/@@download/ENCFF592YOU.bed.gz
ENCFF973RNU	cardiac fibroblast	DNase-seq	None	https://www.encodeproject.org/files/ENCFF973RNU/@@download/ENCFF973RNU.bed.gz
ENCFF886ZIY	cardiac fibroblast	DNase-seq	None	https://www.encodeproject.org/files/ENCFF886ZIY/@@download/ENCFF886ZIY.bed.gz
ENCFF527YZV	skin fibroblast	DNase-seq	None	https://www.encodeproject.org/files/ENCFF527YZV/@@download/ENCFF527YZV.bed.gz
ENCFF326LBO	spinal cord	DNase-seq	None	https://www.encodeproject.org/files/ENCFF326LBO/@@download/ENCFF326LBO.bed.gz
ENCFF405FGA	spinal cord	DNase-seq	None	https://www.encodeproject.org/files/ENCFF405FGA/@@download/ENCFF405FGA.bed.gz
ENCFF936LFC	spinal cord	DNase-seq	None	https://www.encodeproject.org/files/ENCFF936LFC/@@download/ENCFF936LFC.bed.gz
ENCFF481BII	spinal cord	DNase-seq	None	https://www.encodeproject.org/files/ENCFF481BII/@@download/ENCFF481BII.bed.gz
ENCFF589JXH	amniotic stem cell	DNase-seq	None	https://www.encodeproject.org/files/ENCFF589JXH/@@download/ENCFF589JXH.bed.gz
ENCFF777ZOQ	amniotic stem cell	DNase-seq	None	https://www.encodeproject.org/files/ENCFF777ZOQ/@@download/ENCFF777ZOQ.bed.gz
ENCFF501IGN	dedifferentiated amniotic fluid mesenchymal stem cell	DNase-seq	None	https://www.encodeproject.org/files/ENCFF501IGN/@@download/ENCFF501IGN.bed.gz
ENCFF469OYM	dedifferentiated amniotic fluid mesenchymal stem cell	DNase-seq	None	https://www.encodeproject.org/files/ENCFF469OYM/@@download/ENCFF469OYM.bed.gz
ENCFF402GZD	dedifferentiated amniotic fluid mesenchymal stem cell	DNase-seq	None	https://www.encodeproject.org/files/ENCFF402GZD/@@download/ENCFF402GZD.bed.gz
ENCFF912IDB	dedifferentiated amniotic fluid mesenchymal stem cell	DNase-seq	None	https://www.encodeproject.org/files/ENCFF912IDB/@@download/ENCFF912IDB.bed.gz
ENCFF459LMO	A549	DNase-seq	None	https://www.encodeproject.org/files/ENCFF459LMO/@@download/ENCFF459LMO.bed.gz
ENCFF948IZD	kidney epithelial cell	DNase-seq	None	https://www.encodeproject.org/files/ENCFF948IZD/@@download/ENCFF948IZD.bed.gz
ENCFF895EXH	kidney epithelial cell	DNase-seq	None	https://www.encodeproject.org/files/ENCFF895EXH/@@download/ENCFF895EXH.bed.gz
ENCFF269ORH	kidney epithelial cell	DNase-seq	None	https://www.encodeproject.org/files/ENCFF269ORH/@@download/ENCFF269ORH.bed.gz
ENCFF750YPR	kidney epithelial cell	DNase-seq	None	https://www.encodeproject.org/files/ENCFF750YPR/@@download/ENCFF750YPR.bed.gz
ENCFF036YYS	fibroblast of lung	DNase-seq	None	https://www.encodeproject.org/files/ENCFF036YYS/@@download/ENCFF036YYS.bed.gz
ENCFF389PHK	fibroblast of lung	DNase-seq	None	https://www.encodeproject.org/files/ENCFF389PHK/@@download/ENCFF389PHK.bed.gz
ENCFF699OAD	fibroblast of lung	DNase-seq	None	https://www.encodeproject.org/files/ENCFF699OAD/@@download/ENCFF699OAD.bed.gz
ENCFF612XGU	fibroblast of lung	DNase-seq	None	https://www.encodeproject.org/files/ENCFF612XGU/@@download/ENCFF612XGU.bed.gz
ENCFF506IBG	pulmonary artery endothelial cell	DNase-seq	None	https://www.encodeproject.org/files/ENCFF506IBG/@@download/ENCFF506IBG.bed.gz
ENCFF811KVP	pulmonary artery endothelial cell	DNase-seq	None	https://www.encodeproject.org/files/ENCFF811KVP/@@download/ENCFF811KVP.bed.gz
ENCFF451CMC	K562	DNase-seq	dimethyl sulfoxide	https://www.encodeproject.org/files/ENCFF451CMC/@@download/ENCFF451CMC.bed.gz
ENCFF705KHG	heart	DNase-seq	None	https://www.encodeproject.org/files/ENCFF705KHG/@@download/ENCFF705KHG.bed.gz
ENCFF616ZRX	heart	DNase-seq	None	https://www.encodeproject.org/files/ENCFF616ZRX/@@download/ENCFF616ZRX.bed.gz
ENCFF828BFV	heart	DNase-seq	None	https://www.encodeproject.org/files/ENCFF828BFV/@@download/ENCFF828BFV.bed.gz
ENCFF261IPB	heart	DNase-seq	None	https://www.encodeproject.org/files/ENCFF261IPB/@@download/ENCFF261IPB.bed.gz
ENCFF612OQV	brain	DNase-seq	None	https://www.encodeproject.org/files/ENCFF612OQV/@@download/ENCFF612OQV.bed.gz
ENCFF925ION	brain	DNase-seq	None	https://www.encodeproject.org/files/ENCFF925ION/@@download/ENCFF925ION.bed.gz
ENCFF266BUC	brain	DNase-seq	None	https://www.encodeproject.org/files/ENCFF266BUC/@@download/ENCFF266BUC.bed.gz
ENCFF255MJU	brain	DNase-seq	None	https://www.encodeproject.org/files/ENCFF255MJU/@@download/ENCFF255MJU.bed.gz
ENCFF004LTR	prostate gland	DNase-seq	None	https://www.encodeproject.org/files/ENCFF004LTR/@@download/ENCFF004LTR.bed.gz
ENCFF226AUV	sigmoid colon	DNase-seq	None	https://www.encodeproject.org/files/ENCFF226AUV/@@download/ENCFF226AUV.bed.gz
ENCFF695MWM	tongue	DNase-seq	None	https://www.encodeproject.org/files/ENCFF695MWM/@@download/ENCFF695MWM.bed.gz
ENCFF364YXZ	tongue	DNase-seq	None	https://www.encodeproject.org/files/ENCFF364YXZ/@@download/ENCFF364YXZ.bed.gz
ENCFF619RAY	T-helper 2 cell	DNase-seq	None	https://www.encodeproject.org/files/ENCFF619RAY/@@download/ENCFF619RAY.bed.gz
ENCFF772NXP	T-helper 2 cell	DNase-seq	None	https://www.encodeproject.org/files/ENCFF772NXP/@@download/ENCFF772NXP.bed.gz
ENCFF027EDA	fibroblast of pedal digit skin	DNase-seq	None	https://www.encodeproject.org/files/ENCFF027EDA/@@download/ENCFF027EDA.bed.gz
ENCFF893EEA	fibroblast of pedal digit skin	DNase-seq	None	https://www.encodeproject.org/files/ENCFF893EEA/@@download/ENCFF893EEA.bed.gz
ENCFF894KNE	fibroblast of pedal digit skin	DNase-seq	None	https://www.encodeproject.org/files/ENCFF894KNE/@@download/ENCFF894KNE.bed.gz
ENCFF987JFO	fibroblast of pedal digit skin	DNase-seq	None	https://www.encodeproject.org/files/ENCFF987JFO/@@download/ENCFF987JFO.bed.gz
ENCFF334VOK	right kidney	DNase-seq	None	https://www.encodeproject.org/files/ENCFF334VOK/@@download/ENCFF334VOK.bed.gz
ENCFF171PUD	right kidney	DNase-seq	None	https://www.encodeproject.org/files/ENCFF171PUD/@@download/ENCFF171PUD.bed.gz
ENCFF808CPA	ELF-1	DNase-seq	None	https://www.encodeproject.org/files/ENCFF808CPA/@@download/ENCFF808CPA.bed.gz
ENCFF302PTO	ELF-1	DNase-seq	None	https://www.encodeproject.org/files/ENCFF302PTO/@@download/ENCFF302PTO.bed.gz
ENCFF392GYV	ELF-1	DNase-seq	None	https://www.encodeproject.org/files/ENCFF392GYV/@@download/ENCFF392GYV.bed.gz
ENCFF506FBB	ELF-1	DNase-seq	None	https://www.encodeproject.org/files/ENCFF506FBB/@@download/ENCFF506FBB.bed.gz
ENCFF371YZR	SJCRH30	DNase-seq	None	https://www.encodeproject.org/files/ENCFF371YZR/@@download/ENCFF371YZR.bed.gz
ENCFF418LKT	SJCRH30	DNase-seq	None	https://www.encodeproject.org/files/ENCFF418LKT/@@download/ENCFF418LKT.bed.gz
ENCFF402MKE	KBM-7	DNase-seq	None	https://www.encodeproject.org/files/ENCFF402MKE/@@download/ENCFF402MKE.bed.gz
ENCFF229HKV	KBM-7	DNase-seq	None	https://www.encodeproject.org/files/ENCFF229HKV/@@download/ENCFF229HKV.bed.gz
ENCFF144ACN	KBM-7	DNase-seq	None	https://www.encodeproject.org/files/ENCFF144ACN/@@download/ENCFF144ACN.bed.gz
ENCFF328EOQ	KBM-7	DNase-seq	None	https://www.encodeproject.org/files/ENCFF328EOQ/@@download/ENCFF328EOQ.bed.gz
ENCFF927DQZ	Ishikawa	DNase-seq	dimethyl sulfoxide	https://www.encodeproject.org/files/ENCFF927DQZ/@@download/ENCFF927DQZ.bed.gz
ENCFF086EQI	MCF-7	DNase-seq	estradiol	https://www.encodeproject.org/files/ENCFF086EQI/@@download/ENCFF086EQI.bed.gz
ENCFF062JJA	MCF-7	DNase-seq	estradiol	https://www.encodeproject.org/files/ENCFF062JJA/@@download/ENCFF062JJA.bed.gz
ENCFF847OPS	MCF-7	DNase-seq	estradiol	https://www.encodeproject.org/files/ENCFF847OPS/@@download/ENCFF847OPS.bed.gz
ENCFF854UYM	MCF-7	DNase-seq	estradiol	https://www.encodeproject.org/files/ENCFF854UYM/@@download/ENCFF854UYM.bed.gz
ENCFF858RGN	hepatic stellate cell	DNase-seq	None	https://www.encodeproject.org/files/ENCFF858RGN/@@download/ENCFF858RGN.bed.gz
ENCFF796YHU	adrenal gland	DNase-seq	None	https://www.encodeproject.org/files/ENCFF796YHU/@@download/ENCFF796YHU.bed.gz
ENCFF225YGW	adrenal gland	DNase-seq	None	https://www.encodeproject.org/files/ENCFF225YGW/@@download/ENCFF225YGW.bed.gz
ENCFF299PZE	keratinocyte	DNase-seq	None	https://www.encodeproject.org/files/ENCFF299PZE/@@download/ENCFF299PZE.bed.gz
ENCFF800FWR	RKO	DNase-seq	None	https://www.encodeproject.org/files/ENCFF800FWR/@@download/ENCFF800FWR.bed.gz
ENCFF429RDO	RKO	DNase-seq	None	https://www.encodeproject.org/files/ENCFF429RDO/@@download/ENCFF429RDO.bed.gz
ENCFF045MFR	RKO	DNase-seq	None	https://www.encodeproject.org/files/ENCFF045MFR/@@download/ENCFF045MFR.bed.gz
ENCFF755HYA	RKO	DNase-seq	None	https://www.encodeproject.org/files/ENCFF755HYA/@@download/ENCFF755HYA.bed.gz
ENCFF332NQS	fibroblast of upper leg skin	DNase-seq	None	https://www.encodeproject.org/files/ENCFF332NQS/@@download/ENCFF332NQS.bed.gz
ENCFF692QLL	fibroblast of upper leg skin	DNase-seq	None	https://www.encodeproject.org/files/ENCFF692QLL/@@download/ENCFF692QLL.bed.gz
ENCFF789MJL	fibroblast of upper leg skin	DNase-seq	None	https://www.encodeproject.org/files/ENCFF789MJL/@@download/ENCFF789MJL.bed.gz
ENCFF200OYB	fibroblast of upper leg skin	DNase-seq	None	https://www.encodeproject.org/files/ENCFF200OYB/@@download/ENCFF200OYB.bed.gz
ENCFF659ZTB	heart	DNase-seq	None	https://www.encodeproject.org/files/ENCFF659ZTB/@@download/ENCFF659ZTB.bed.gz
ENCFF436MWY	heart	DNase-seq	None	https://www.encodeproject.org/files/ENCFF436MWY/@@download/ENCFF436MWY.bed.gz
ENCFF844BRK	heart	DNase-seq	None	https://www.encodeproject.org/files/ENCFF844BRK/@@download/ENCFF844BRK.bed.gz
ENCFF300MKL	heart	DNase-seq	None	https://www.encodeproject.org/files/ENCFF300MKL/@@download/ENCFF300MKL.bed.gz
ENCFF494VHO	fibroblast of dermis	DNase-seq	None	https://www.encodeproject.org/files/ENCFF494VHO/@@download/ENCFF494VHO.bed.gz
ENCFF020LBO	fibroblast of dermis	DNase-seq	None	https://www.encodeproject.org/files/ENCFF020LBO/@@download/ENCFF020LBO.bed.gz
ENCFF748XDV	fibroblast of dermis	DNase-seq	None	https://www.encodeproject.org/files/ENCFF748XDV/@@download/ENCFF748XDV.bed.gz
ENCFF620RQG	fibroblast of dermis	DNase-seq	None	https://www.encodeproject.org/files/ENCFF620RQG/@@download/ENCFF620RQG.bed.gz
ENCFF523YCQ	choroid plexus epithelial cell	DNase-seq	None	https://www.encodeproject.org/files/ENCFF523YCQ/@@download/ENCFF523YCQ.bed.gz
ENCFF471LRB	choroid plexus epithelial cell	DNase-seq	None	https://www.encodeproject.org/files/ENCFF471LRB/@@download/ENCFF471LRB.bed.gz
ENCFF520YBR	choroid plexus epithelial cell	DNase-seq	None	https://www.encodeproject.org/files/ENCFF520YBR/@@download/ENCFF520YBR.bed.gz
ENCFF762WJJ	choroid plexus epithelial cell	DNase-seq	None	https://www.encodeproject.org/files/ENCFF762WJJ/@@download/ENCFF762WJJ.bed.gz
ENCFF877ETJ	LoVo	DNase-seq	None	https://www.encodeproject.org/files/ENCFF877ETJ/@@download/ENCFF877ETJ.bed.gz
ENCFF152XLL	LoVo	DNase-seq	None	https://www.encodeproject.org/files/ENCFF152XLL/@@download/ENCFF152XLL.bed.gz
ENCFF879EPW	LoVo	DNase-seq	None	https://www.encodeproject.org/files/ENCFF879EPW/@@download/ENCFF879EPW.bed.gz
ENCFF763FYB	LoVo	DNase-seq	None	https://www.encodeproject.org/files/ENCFF763FYB/@@download/ENCFF763FYB.bed.gz
ENCFF047ZSM	CWRU1	DNase-seq	None	https://www.encodeproject.org/files/ENCFF047ZSM/@@download/ENCFF047ZSM.bed.gz
ENCFF673LNN	skin fibroblast	DNase-seq	doxycycline	https://www.encodeproject.org/files/ENCFF673LNN/@@download/ENCFF673LNN.bed.gz
ENCFF654MTB	fibroblast of mammary gland	DNase-seq	None	https://www.encodeproject.org/files/ENCFF654MTB/@@download/ENCFF654MTB.bed.gz
ENCFF014POT	fibroblast of mammary gland	DNase-seq	None	https://www.encodeproject.org/files/ENCFF014POT/@@download/ENCFF014POT.bed.gz
ENCFF040SYZ	fibroblast of mammary gland	DNase-seq	None	https://www.encodeproject.org/files/ENCFF040SYZ/@@download/ENCFF040SYZ.bed.gz
ENCFF836ZPU	fibroblast of mammary gland	DNase-seq	None	https://www.encodeproject.org/files/ENCFF836ZPU/@@download/ENCFF836ZPU.bed.gz
ENCFF863LXW	GM06990	DNase-seq	None	https://www.encodeproject.org/files/ENCFF863LXW/@@download/ENCFF863LXW.bed.gz
ENCFF094ZRB	GM06990	DNase-seq	None	https://www.encodeproject.org/files/ENCFF094ZRB/@@download/ENCFF094ZRB.bed.gz
ENCFF718KGA	GM06990	DNase-seq	None	https://www.encodeproject.org/files/ENCFF718KGA/@@download/ENCFF718KGA.bed.gz
ENCFF955UZX	GM06990	DNase-seq	None	https://www.encodeproject.org/files/ENCFF955UZX/@@download/ENCFF955UZX.bed.gz
ENCFF931NKA	HuH-7.5	DNase-seq	None	https://www.encodeproject.org/files/ENCFF931NKA/@@download/ENCFF931NKA.bed.gz
ENCFF958PKB	esophagus muscularis mucosa	DNase-seq	None	https://www.encodeproject.org/files/ENCFF958PKB/@@download/ENCFF958PKB.bed.gz
ENCFF392EHA	esophagus squamous epithelium	DNase-seq	None	https://www.encodeproject.org/files/ENCFF392EHA/@@download/ENCFF392EHA.bed.gz
ENCFF731IXN	transverse colon	DNase-seq	None	https://www.encodeproject.org/files/ENCFF731IXN/@@download/ENCFF731IXN.bed.gz
ENCFF365EXK	skeletal muscle cell	DNase-seq	None	https://www.encodeproject.org/files/ENCFF365EXK/@@download/ENCFF365EXK.bed.gz
ENCFF699CDH	skeletal muscle cell	DNase-seq	None	https://www.encodeproject.org/files/ENCFF699CDH/@@download/ENCFF699CDH.bed.gz
ENCFF339IPG	gastrocnemius medialis	DNase-seq	None	https://www.encodeproject.org/files/ENCFF339IPG/@@download/ENCFF339IPG.bed.gz
ENCFF384MYP	brain microvascular endothelial cell	DNase-seq	None	https://www.encodeproject.org/files/ENCFF384MYP/@@download/ENCFF384MYP.bed.gz
ENCFF744YCN	brain microvascular endothelial cell	DNase-seq	None	https://www.encodeproject.org/files/ENCFF744YCN/@@download/ENCFF744YCN.bed.gz
ENCFF171CTL	brain microvascular endothelial cell	DNase-seq	None	https://www.encodeproject.org/files/ENCFF171CTL/@@download/ENCFF171CTL.bed.gz
ENCFF951DOZ	brain microvascular endothelial cell	DNase-seq	None	https://www.encodeproject.org/files/ENCFF951DOZ/@@download/ENCFF951DOZ.bed.gz
ENCFF373KJM	Ishikawa	DNase-seq	afimoxifene	https://www.encodeproject.org/files/ENCFF373KJM/@@download/ENCFF373KJM.bed.gz
ENCFF590KXD	epithelial cell of prostate	DNase-seq	None	https://www.encodeproject.org/files/ENCFF590KXD/@@download/ENCFF590KXD.bed.gz
ENCFF451SZH	epithelial cell of prostate	DNase-seq	None	https://www.encodeproject.org/files/ENCFF451SZH/@@download/ENCFF451SZH.bed.gz
ENCFF545OIN	epithelial cell of prostate	DNase-seq	None	https://www.encodeproject.org/files/ENCFF545OIN/@@download/ENCFF545OIN.bed.gz
ENCFF374QHY	epithelial cell of prostate	DNase-seq	None	https://www.encodeproject.org/files/ENCFF374QHY/@@download/ENCFF374QHY.bed.gz
ENCFF680BZR	trophoblast cell	DNase-seq	None	https://www.encodeproject.org/files/ENCFF680BZR/@@download/ENCFF680BZR.bed.gz
ENCFF134EZN	trophoblast cell	DNase-seq	None	https://www.encodeproject.org/files/ENCFF134EZN/@@download/ENCFF134EZN.bed.gz
ENCFF895VHC	trophoblast cell	DNase-seq	None	https://www.encodeproject.org/files/ENCFF895VHC/@@download/ENCFF895VHC.bed.gz
ENCFF205GHG	trophoblast cell	DNase-seq	None	https://www.encodeproject.org/files/ENCFF205GHG/@@download/ENCFF205GHG.bed.gz
ENCFF257QKM	sigmoid colon	DNase-seq	None	https://www.encodeproject.org/files/ENCFF257QKM/@@download/ENCFF257QKM.bed.gz
ENCFF626KWV	WI38	DNase-seq	None	https://www.encodeproject.org/files/ENCFF626KWV/@@download/ENCFF626KWV.bed.gz
ENCFF224QXJ	WI38	DNase-seq	None	https://www.encodeproject.org/files/ENCFF224QXJ/@@download/ENCFF224QXJ.bed.gz
ENCFF150SLR	WI38	DNase-seq	None	https://www.encodeproject.org/files/ENCFF150SLR/@@download/ENCFF150SLR.bed.gz
ENCFF039IBD	WI38	DNase-seq	None	https://www.encodeproject.org/files/ENCFF039IBD/@@download/ENCFF039IBD.bed.gz
ENCFF572NRY	trophoblast cell	DNase-seq	None	https://www.encodeproject.org/files/ENCFF572NRY/@@download/ENCFF572NRY.bed.gz
ENCFF868BPC	trophoblast cell	DNase-seq	None	https://www.encodeproject.org/files/ENCFF868BPC/@@download/ENCFF868BPC.bed.gz
ENCFF987KRZ	trophoblast cell	DNase-seq	None	https://www.encodeproject.org/files/ENCFF987KRZ/@@download/ENCFF987KRZ.bed.gz
ENCFF789ZWO	trophoblast cell	DNase-seq	None	https://www.encodeproject.org/files/ENCFF789ZWO/@@download/ENCFF789ZWO.bed.gz
ENCFF856UKF	amniotic epithelial cell	DNase-seq	None	https://www.encodeproject.org/files/ENCFF856UKF/@@download/ENCFF856UKF.bed.gz
ENCFF067IWG	amniotic epithelial cell	DNase-seq	None	https://www.encodeproject.org/files/ENCFF067IWG/@@download/ENCFF067IWG.bed.gz
ENCFF863BXZ	amniotic epithelial cell	DNase-seq	None	https://www.encodeproject.org/files/ENCFF863BXZ/@@download/ENCFF863BXZ.bed.gz
ENCFF160EBT	amniotic epithelial cell	DNase-seq	None	https://www.encodeproject.org/files/ENCFF160EBT/@@download/ENCFF160EBT.bed.gz
ENCFF907ODQ	right lobe of liver	DNase-seq	None	https://www.encodeproject.org/files/ENCFF907ODQ/@@download/ENCFF907ODQ.bed.gz
ENCFF204JAK	medulloblastoma	DNase-seq	None	https://www.encodeproject.org/files/ENCFF204JAK/@@download/ENCFF204JAK.bed.gz
ENCFF273EGX	transverse colon	DNase-seq	None	https://www.encodeproject.org/files/ENCFF273EGX/@@download/ENCFF273EGX.bed.gz
ENCFF032GFL	naive B cell	DNase-seq	None	https://www.encodeproject.org/files/ENCFF032GFL/@@download/ENCFF032GFL.bed.gz
ENCFF203HVV	placenta	DNase-seq	None	https://www.encodeproject.org/files/ENCFF203HVV/@@download/ENCFF203HVV.bed.gz
ENCFF919NRH	placenta	DNase-seq	None	https://www.encodeproject.org/files/ENCFF919NRH/@@download/ENCFF919NRH.bed.gz
ENCFF721LXU	placenta	DNase-seq	None	https://www.encodeproject.org/files/ENCFF721LXU/@@download/ENCFF721LXU.bed.gz
ENCFF727SUT	placenta	DNase-seq	None	https://www.encodeproject.org/files/ENCFF727SUT/@@download/ENCFF727SUT.bed.gz
ENCFF632IDM	fibroblast of lung	DNase-seq	None	https://www.encodeproject.org/files/ENCFF632IDM/@@download/ENCFF632IDM.bed.gz
ENCFF269BLL	fibroblast of lung	DNase-seq	None	https://www.encodeproject.org/files/ENCFF269BLL/@@download/ENCFF269BLL.bed.gz
ENCFF064YMI	fibroblast of lung	DNase-seq	None	https://www.encodeproject.org/files/ENCFF064YMI/@@download/ENCFF064YMI.bed.gz
ENCFF388VOD	fibroblast of lung	DNase-seq	None	https://www.encodeproject.org/files/ENCFF388VOD/@@download/ENCFF388VOD.bed.gz
ENCFF814ZOU	RWPE1	DNase-seq	None	https://www.encodeproject.org/files/ENCFF814ZOU/@@download/ENCFF814ZOU.bed.gz
ENCFF804KZV	Jurkat clone E61	DNase-seq	None	https://www.encodeproject.org/files/ENCFF804KZV/@@download/ENCFF804KZV.bed.gz
ENCFF272GVK	Jurkat clone E61	DNase-seq	None	https://www.encodeproject.org/files/ENCFF272GVK/@@download/ENCFF272GVK.bed.gz
ENCFF959PTC	Jurkat clone E61	DNase-seq	None	https://www.encodeproject.org/files/ENCFF959PTC/@@download/ENCFF959PTC.bed.gz
ENCFF289FSB	Jurkat clone E61	DNase-seq	None	https://www.encodeproject.org/files/ENCFF289FSB/@@download/ENCFF289FSB.bed.gz
ENCFF876ULN	cardiac mesoderm	DNase-seq	None	https://www.encodeproject.org/files/ENCFF876ULN/@@download/ENCFF876ULN.bed.gz
ENCFF573JSC	cardiac mesoderm	DNase-seq	None	https://www.encodeproject.org/files/ENCFF573JSC/@@download/ENCFF573JSC.bed.gz
ENCFF712AWQ	hematopoietic multipotent progenitor cell	DNase-seq	erythropoietin, interleukin-3, hydrocortisone succinate, kit ligand	https://www.encodeproject.org/files/ENCFF712AWQ/@@download/ENCFF712AWQ.bed.gz
ENCFF988URV	hematopoietic multipotent progenitor cell	DNase-seq	erythropoietin, interleukin-3, hydrocortisone succinate, kit ligand	https://www.encodeproject.org/files/ENCFF988URV/@@download/ENCFF988URV.bed.gz
ENCFF498MXW	hematopoietic multipotent progenitor cell	DNase-seq	erythropoietin, interleukin-3, hydrocortisone succinate, kit ligand	https://www.encodeproject.org/files/ENCFF498MXW/@@download/ENCFF498MXW.bed.gz
ENCFF922JRZ	hematopoietic multipotent progenitor cell	DNase-seq	erythropoietin, interleukin-3, hydrocortisone succinate, kit ligand	https://www.encodeproject.org/files/ENCFF922JRZ/@@download/ENCFF922JRZ.bed.gz
ENCFF603YRF	hematopoietic multipotent progenitor cell	DNase-seq	None	https://www.encodeproject.org/files/ENCFF603YRF/@@download/ENCFF603YRF.bed.gz
ENCFF228VLT	hematopoietic multipotent progenitor cell	DNase-seq	None	https://www.encodeproject.org/files/ENCFF228VLT/@@download/ENCFF228VLT.bed.gz
ENCFF133PAF	hematopoietic multipotent progenitor cell	DNase-seq	None	https://www.encodeproject.org/files/ENCFF133PAF/@@download/ENCFF133PAF.bed.gz
ENCFF650IBZ	hematopoietic multipotent progenitor cell	DNase-seq	None	https://www.encodeproject.org/files/ENCFF650IBZ/@@download/ENCFF650IBZ.bed.gz
ENCFF195FSK	hematopoietic multipotent progenitor cell	DNase-seq	erythropoietin, interleukin-3, hydrocortisone succinate, kit ligand	https://www.encodeproject.org/files/ENCFF195FSK/@@download/ENCFF195FSK.bed.gz
ENCFF668PQJ	hematopoietic multipotent progenitor cell	DNase-seq	erythropoietin, interleukin-3, hydrocortisone succinate, kit ligand	https://www.encodeproject.org/files/ENCFF668PQJ/@@download/ENCFF668PQJ.bed.gz
ENCFF617VYF	hematopoietic multipotent progenitor cell	DNase-seq	erythropoietin, interleukin-3, hydrocortisone succinate, kit ligand	https://www.encodeproject.org/files/ENCFF617VYF/@@download/ENCFF617VYF.bed.gz
ENCFF438INN	hematopoietic multipotent progenitor cell	DNase-seq	erythropoietin, interleukin-3, hydrocortisone succinate, kit ligand	https://www.encodeproject.org/files/ENCFF438INN/@@download/ENCFF438INN.bed.gz
ENCFF405ZOI	hematopoietic multipotent progenitor cell	DNase-seq	erythropoietin, interleukin-3, hydrocortisone succinate, kit ligand	https://www.encodeproject.org/files/ENCFF405ZOI/@@download/ENCFF405ZOI.bed.gz
ENCFF031ZAY	hematopoietic multipotent progenitor cell	DNase-seq	erythropoietin, interleukin-3, hydrocortisone succinate, kit ligand	https://www.encodeproject.org/files/ENCFF031ZAY/@@download/ENCFF031ZAY.bed.gz
ENCFF243TMO	psoas muscle	DNase-seq	None	https://www.encodeproject.org/files/ENCFF243TMO/@@download/ENCFF243TMO.bed.gz
ENCFF019TMK	psoas muscle	DNase-seq	None	https://www.encodeproject.org/files/ENCFF019TMK/@@download/ENCFF019TMK.bed.gz
ENCFF293TIJ	astrocyte	DNase-seq	None	https://www.encodeproject.org/files/ENCFF293TIJ/@@download/ENCFF293TIJ.bed.gz
ENCFF204SXQ	astrocyte	DNase-seq	None	https://www.encodeproject.org/files/ENCFF204SXQ/@@download/ENCFF204SXQ.bed.gz
ENCFF903SKN	astrocyte	DNase-seq	None	https://www.encodeproject.org/files/ENCFF903SKN/@@download/ENCFF903SKN.bed.gz
ENCFF716RGP	astrocyte	DNase-seq	None	https://www.encodeproject.org/files/ENCFF716RGP/@@download/ENCFF716RGP.bed.gz
ENCFF224KRB	tongue	DNase-seq	None	https://www.encodeproject.org/files/ENCFF224KRB/@@download/ENCFF224KRB.bed.gz
ENCFF440NVK	tongue	DNase-seq	None	https://www.encodeproject.org/files/ENCFF440NVK/@@download/ENCFF440NVK.bed.gz
ENCFF299AHY	tongue	DNase-seq	None	https://www.encodeproject.org/files/ENCFF299AHY/@@download/ENCFF299AHY.bed.gz
ENCFF241MIW	tongue	DNase-seq	None	https://www.encodeproject.org/files/ENCFF241MIW/@@download/ENCFF241MIW.bed.gz
ENCFF568PXP	mammary epithelial cell	DNase-seq	None	https://www.encodeproject.org/files/ENCFF568PXP/@@download/ENCFF568PXP.bed.gz
ENCFF405PWW	mammary epithelial cell	DNase-seq	None	https://www.encodeproject.org/files/ENCFF405PWW/@@download/ENCFF405PWW.bed.gz
ENCFF964EQB	mammary epithelial cell	DNase-seq	None	https://www.encodeproject.org/files/ENCFF964EQB/@@download/ENCFF964EQB.bed.gz
ENCFF584REQ	mammary epithelial cell	DNase-seq	None	https://www.encodeproject.org/files/ENCFF584REQ/@@download/ENCFF584REQ.bed.gz
ENCFF700OET	HeLa-S3	DNase-seq	interferon alpha	https://www.encodeproject.org/files/ENCFF700OET/@@download/ENCFF700OET.bed.gz
ENCFF902UNL	T47D	DNase-seq	17β-estradiol	https://www.encodeproject.org/files/ENCFF902UNL/@@download/ENCFF902UNL.bed.gz
ENCFF583GGY	stomach	DNase-seq	None	https://www.encodeproject.org/files/ENCFF583GGY/@@download/ENCFF583GGY.bed.gz
ENCFF992BKM	vagina	DNase-seq	None	https://www.encodeproject.org/files/ENCFF992BKM/@@download/ENCFF992BKM.bed.gz
ENCFF226GFM	renal cortical epithelial cell	DNase-seq	None	https://www.encodeproject.org/files/ENCFF226GFM/@@download/ENCFF226GFM.bed.gz
ENCFF185SDR	renal cortical epithelial cell	DNase-seq	None	https://www.encodeproject.org/files/ENCFF185SDR/@@download/ENCFF185SDR.bed.gz
ENCFF008MTK	renal cortical epithelial cell	DNase-seq	None	https://www.encodeproject.org/files/ENCFF008MTK/@@download/ENCFF008MTK.bed.gz
ENCFF949MOE	renal cortical epithelial cell	DNase-seq	None	https://www.encodeproject.org/files/ENCFF949MOE/@@download/ENCFF949MOE.bed.gz
ENCFF964WXZ	Peyer's patch	DNase-seq	None	https://www.encodeproject.org/files/ENCFF964WXZ/@@download/ENCFF964WXZ.bed.gz
ENCFF583LKK	omental fat pad	DNase-seq	None	https://www.encodeproject.org/files/ENCFF583LKK/@@download/ENCFF583LKK.bed.gz
ENCFF879CGC	trophoblast cell	DNase-seq	None	https://www.encodeproject.org/files/ENCFF879CGC/@@download/ENCFF879CGC.bed.gz
ENCFF401BPQ	trophoblast cell	DNase-seq	None	https://www.encodeproject.org/files/ENCFF401BPQ/@@download/ENCFF401BPQ.bed.gz
ENCFF652DVJ	HFF-Myc	DNase-seq	None	https://www.encodeproject.org/files/ENCFF652DVJ/@@download/ENCFF652DVJ.bed.gz
ENCFF719NHH	HFF-Myc	DNase-seq	None	https://www.encodeproject.org/files/ENCFF719NHH/@@download/ENCFF719NHH.bed.gz
ENCFF212GAR	HFF-Myc	DNase-seq	None	https://www.encodeproject.org/files/ENCFF212GAR/@@download/ENCFF212GAR.bed.gz
ENCFF509ERM	HFF-Myc	DNase-seq	None	https://www.encodeproject.org/files/ENCFF509ERM/@@download/ENCFF509ERM.bed.gz
ENCFF988DKF	naive thymus-derived CD4-positive, alpha-beta T cell	DNase-seq	None	https://www.encodeproject.org/files/ENCFF988DKF/@@download/ENCFF988DKF.bed.gz
ENCFF099GXO	RCC 7860	DNase-seq	None	https://www.encodeproject.org/files/ENCFF099GXO/@@download/ENCFF099GXO.bed.gz
ENCFF911CVQ	RCC 7860	DNase-seq	None	https://www.encodeproject.org/files/ENCFF911CVQ/@@download/ENCFF911CVQ.bed.gz
ENCFF243GSQ	RCC 7860	DNase-seq	None	https://www.encodeproject.org/files/ENCFF243GSQ/@@download/ENCFF243GSQ.bed.gz
ENCFF049FQY	RCC 7860	DNase-seq	None	https://www.encodeproject.org/files/ENCFF049FQY/@@download/ENCFF049FQY.bed.gz
ENCFF241TGX	8988T	DNase-seq	None	https://www.encodeproject.org/files/ENCFF241TGX/@@download/ENCFF241TGX.bed.gz
ENCFF984AHJ	ACHN	DNase-seq	None	https://www.encodeproject.org/files/ENCFF984AHJ/@@download/ENCFF984AHJ.bed.gz
ENCFF819KML	ACHN	DNase-seq	None	https://www.encodeproject.org/files/ENCFF819KML/@@download/ENCFF819KML.bed.gz
ENCFF790SSA	ACHN	DNase-seq	None	https://www.encodeproject.org/files/ENCFF790SSA/@@download/ENCFF790SSA.bed.gz
ENCFF139RSY	ACHN	DNase-seq	None	https://www.encodeproject.org/files/ENCFF139RSY/@@download/ENCFF139RSY.bed.gz
ENCFF540RTP	Karpas-422	DNase-seq	None	https://www.encodeproject.org/files/ENCFF540RTP/@@download/ENCFF540RTP.bed.gz
ENCFF293VPF	Karpas-422	DNase-seq	None	https://www.encodeproject.org/files/ENCFF293VPF/@@download/ENCFF293VPF.bed.gz
ENCFF908NWC	Karpas-422	DNase-seq	None	https://www.encodeproject.org/files/ENCFF908NWC/@@download/ENCFF908NWC.bed.gz
ENCFF192WIR	Karpas-422	DNase-seq	None	https://www.encodeproject.org/files/ENCFF192WIR/@@download/ENCFF192WIR.bed.gz
ENCFF605ITA	PC-3	DNase-seq	None	https://www.encodeproject.org/files/ENCFF605ITA/@@download/ENCFF605ITA.bed.gz
ENCFF902AYI	PC-3	DNase-seq	None	https://www.encodeproject.org/files/ENCFF902AYI/@@download/ENCFF902AYI.bed.gz
ENCFF386LJL	PC-3	DNase-seq	None	https://www.encodeproject.org/files/ENCFF386LJL/@@download/ENCFF386LJL.bed.gz
ENCFF166PEZ	PC-3	DNase-seq	None	https://www.encodeproject.org/files/ENCFF166PEZ/@@download/ENCFF166PEZ.bed.gz
ENCFF600FLK	adipocyte	DNase-seq	None	https://www.encodeproject.org/files/ENCFF600FLK/@@download/ENCFF600FLK.bed.gz
ENCFF141CPZ	adipocyte	DNase-seq	None	https://www.encodeproject.org/files/ENCFF141CPZ/@@download/ENCFF141CPZ.bed.gz
ENCFF287RJZ	adipocyte	DNase-seq	None	https://www.encodeproject.org/files/ENCFF287RJZ/@@download/ENCFF287RJZ.bed.gz
ENCFF460LLH	adipocyte	DNase-seq	None	https://www.encodeproject.org/files/ENCFF460LLH/@@download/ENCFF460LLH.bed.gz
ENCFF787ZAY	heart	DNase-seq	None	https://www.encodeproject.org/files/ENCFF787ZAY/@@download/ENCFF787ZAY.bed.gz
ENCFF153LET	heart	DNase-seq	None	https://www.encodeproject.org/files/ENCFF153LET/@@download/ENCFF153LET.bed.gz
ENCFF805SHN	NAMALWA	DNase-seq	None	https://www.encodeproject.org/files/ENCFF805SHN/@@download/ENCFF805SHN.bed.gz
ENCFF930BOE	NAMALWA	DNase-seq	None	https://www.encodeproject.org/files/ENCFF930BOE/@@download/ENCFF930BOE.bed.gz
ENCFF668IZV	NAMALWA	DNase-seq	None	https://www.encodeproject.org/files/ENCFF668IZV/@@download/ENCFF668IZV.bed.gz
ENCFF146OLX	NAMALWA	DNase-seq	None	https://www.encodeproject.org/files/ENCFF146OLX/@@download/ENCFF146OLX.bed.gz
ENCFF602NXQ	ELR	DNase-seq	None	https://www.encodeproject.org/files/ENCFF602NXQ/@@download/ENCFF602NXQ.bed.gz
ENCFF940TWS	ELR	DNase-seq	None	https://www.encodeproject.org/files/ENCFF940TWS/@@download/ENCFF940TWS.bed.gz
ENCFF444PJO	ELR	DNase-seq	None	https://www.encodeproject.org/files/ENCFF444PJO/@@download/ENCFF444PJO.bed.gz
ENCFF033QLO	ELR	DNase-seq	None	https://www.encodeproject.org/files/ENCFF033QLO/@@download/ENCFF033QLO.bed.gz
ENCFF491TBW	K562	DNase-seq	None	https://www.encodeproject.org/files/ENCFF491TBW/@@download/ENCFF491TBW.bed.gz
ENCFF863EOK	SK-N-MC	DNase-seq	None	https://www.encodeproject.org/files/ENCFF863EOK/@@download/ENCFF863EOK.bed.gz
ENCFF793GDB	SK-N-MC	DNase-seq	None	https://www.encodeproject.org/files/ENCFF793GDB/@@download/ENCFF793GDB.bed.gz
ENCFF403UUP	SK-N-MC	DNase-seq	None	https://www.encodeproject.org/files/ENCFF403UUP/@@download/ENCFF403UUP.bed.gz
ENCFF728ECA	SK-N-MC	DNase-seq	None	https://www.encodeproject.org/files/ENCFF728ECA/@@download/ENCFF728ECA.bed.gz
ENCFF334HHX	COLO829	DNase-seq	None	https://www.encodeproject.org/files/ENCFF334HHX/@@download/ENCFF334HHX.bed.gz
ENCFF567LWS	K562	DNase-seq	None	https://www.encodeproject.org/files/ENCFF567LWS/@@download/ENCFF567LWS.bed.gz
ENCFF422QRZ	K562	DNase-seq	None	https://www.encodeproject.org/files/ENCFF422QRZ/@@download/ENCFF422QRZ.bed.gz
ENCFF027HKR	K562	DNase-seq	None	https://www.encodeproject.org/files/ENCFF027HKR/@@download/ENCFF027HKR.bed.gz
ENCFF154JCN	K562	DNase-seq	None	https://www.encodeproject.org/files/ENCFF154JCN/@@download/ENCFF154JCN.bed.gz
ENCFF619IZA	lower leg skin	DNase-seq	None	https://www.encodeproject.org/files/ENCFF619IZA/@@download/ENCFF619IZA.bed.gz
ENCFF987NDI	LNCaP clone FGC	DNase-seq	17β-hydroxy-17-methylestra-4,9,11-trien-3-one	https://www.encodeproject.org/files/ENCFF987NDI/@@download/ENCFF987NDI.bed.gz
ENCFF115TTF	GM10248	DNase-seq	None	https://www.encodeproject.org/files/ENCFF115TTF/@@download/ENCFF115TTF.bed.gz
ENCFF639SWV	hematopoietic multipotent progenitor cell	DNase-seq	erythropoietin, interleukin-3, hydrocortisone succinate, kit ligand	https://www.encodeproject.org/files/ENCFF639SWV/@@download/ENCFF639SWV.bed.gz
ENCFF226BKR	hematopoietic multipotent progenitor cell	DNase-seq	erythropoietin, interleukin-3, hydrocortisone succinate, kit ligand	https://www.encodeproject.org/files/ENCFF226BKR/@@download/ENCFF226BKR.bed.gz
ENCFF209VMO	hematopoietic multipotent progenitor cell	DNase-seq	erythropoietin, interleukin-3, hydrocortisone succinate, kit ligand	https://www.encodeproject.org/files/ENCFF209VMO/@@download/ENCFF209VMO.bed.gz
ENCFF203EIK	hematopoietic multipotent progenitor cell	DNase-seq	erythropoietin, interleukin-3, hydrocortisone succinate, kit ligand	https://www.encodeproject.org/files/ENCFF203EIK/@@download/ENCFF203EIK.bed.gz
ENCFF361KGC	fibroblast of gingiva	DNase-seq	None	https://www.encodeproject.org/files/ENCFF361KGC/@@download/ENCFF361KGC.bed.gz
ENCFF912TSF	fibroblast of gingiva	DNase-seq	None	https://www.encodeproject.org/files/ENCFF912TSF/@@download/ENCFF912TSF.bed.gz
ENCFF067UGI	fibroblast of gingiva	DNase-seq	None	https://www.encodeproject.org/files/ENCFF067UGI/@@download/ENCFF067UGI.bed.gz
ENCFF065EMR	fibroblast of gingiva	DNase-seq	None	https://www.encodeproject.org/files/ENCFF065EMR/@@download/ENCFF065EMR.bed.gz
ENCFF376KPO	smooth muscle cell of the brain vasculature	DNase-seq	None	https://www.encodeproject.org/files/ENCFF376KPO/@@download/ENCFF376KPO.bed.gz
ENCFF379CCP	smooth muscle cell of the brain vasculature	DNase-seq	None	https://www.encodeproject.org/files/ENCFF379CCP/@@download/ENCFF379CCP.bed.gz
ENCFF996VFH	smooth muscle cell of the brain vasculature	DNase-seq	None	https://www.encodeproject.org/files/ENCFF996VFH/@@download/ENCFF996VFH.bed.gz
ENCFF776GEG	smooth muscle cell of the brain vasculature	DNase-seq	None	https://www.encodeproject.org/files/ENCFF776GEG/@@download/ENCFF776GEG.bed.gz
ENCFF667KDW	tibial nerve	DNase-seq	None	https://www.encodeproject.org/files/ENCFF667KDW/@@download/ENCFF667KDW.bed.gz
ENCFF083DOJ	GM10266	DNase-seq	None	https://www.encodeproject.org/files/ENCFF083DOJ/@@download/ENCFF083DOJ.bed.gz
ENCFF867OXG	dermis microvascular lymphatic vessel endothelial cell	DNase-seq	None	https://www.encodeproject.org/files/ENCFF867OXG/@@download/ENCFF867OXG.bed.gz
ENCFF085LQJ	dermis microvascular lymphatic vessel endothelial cell	DNase-seq	None	https://www.encodeproject.org/files/ENCFF085LQJ/@@download/ENCFF085LQJ.bed.gz
ENCFF097WPC	dermis microvascular lymphatic vessel endothelial cell	DNase-seq	None	https://www.encodeproject.org/files/ENCFF097WPC/@@download/ENCFF097WPC.bed.gz
ENCFF771PFT	dermis microvascular lymphatic vessel endothelial cell	DNase-seq	None	https://www.encodeproject.org/files/ENCFF771PFT/@@download/ENCFF771PFT.bed.gz
ENCFF214TMC	ascending aorta	DNase-seq	None	https://www.encodeproject.org/files/ENCFF214TMC/@@download/ENCFF214TMC.bed.gz
ENCFF490CIV	tibial artery	DNase-seq	None	https://www.encodeproject.org/files/ENCFF490CIV/@@download/ENCFF490CIV.bed.gz
ENCFF207DUM	coronary artery	DNase-seq	None	https://www.encodeproject.org/files/ENCFF207DUM/@@download/ENCFF207DUM.bed.gz
ENCFF404GGS	limb	DNase-seq	None	https://www.encodeproject.org/files/ENCFF404GGS/@@download/ENCFF404GGS.bed.gz
ENCFF888AOZ	limb	DNase-seq	None	https://www.encodeproject.org/files/ENCFF888AOZ/@@download/ENCFF888AOZ.bed.gz
ENCFF177KBZ	limb	DNase-seq	None	https://www.encodeproject.org/files/ENCFF177KBZ/@@download/ENCFF177KBZ.bed.gz
ENCFF344WFB	limb	DNase-seq	None	https://www.encodeproject.org/files/ENCFF344WFB/@@download/ENCFF344WFB.bed.gz
ENCFF453JYL	adrenal gland	DNase-seq	None	https://www.encodeproject.org/files/ENCFF453JYL/@@download/ENCFF453JYL.bed.gz
ENCFF858VAR	ovary	DNase-seq	None	https://www.encodeproject.org/files/ENCFF858VAR/@@download/ENCFF858VAR.bed.gz
ENCFF031MPR	retina	DNase-seq	None	https://www.encodeproject.org/files/ENCFF031MPR/@@download/ENCFF031MPR.bed.gz
ENCFF798QOA	retina	DNase-seq	None	https://www.encodeproject.org/files/ENCFF798QOA/@@download/ENCFF798QOA.bed.gz
ENCFF188WWY	medulla oblongata	DNase-seq	None	https://www.encodeproject.org/files/ENCFF188WWY/@@download/ENCFF188WWY.bed.gz
ENCFF155LWC	medulla oblongata	DNase-seq	None	https://www.encodeproject.org/files/ENCFF155LWC/@@download/ENCFF155LWC.bed.gz
ENCFF747PXS	medulla oblongata	DNase-seq	None	https://www.encodeproject.org/files/ENCFF747PXS/@@download/ENCFF747PXS.bed.gz
ENCFF393JUR	medulla oblongata	DNase-seq	None	https://www.encodeproject.org/files/ENCFF393JUR/@@download/ENCFF393JUR.bed.gz
ENCFF572BGY	RPMI8226	DNase-seq	None	https://www.encodeproject.org/files/ENCFF572BGY/@@download/ENCFF572BGY.bed.gz
ENCFF143DHY	RPMI8226	DNase-seq	None	https://www.encodeproject.org/files/ENCFF143DHY/@@download/ENCFF143DHY.bed.gz
ENCFF868WJU	RPMI8226	DNase-seq	None	https://www.encodeproject.org/files/ENCFF868WJU/@@download/ENCFF868WJU.bed.gz
ENCFF711AYS	RPMI8226	DNase-seq	None	https://www.encodeproject.org/files/ENCFF711AYS/@@download/ENCFF711AYS.bed.gz
ENCFF157AJE	thyroid gland	DNase-seq	None	https://www.encodeproject.org/files/ENCFF157AJE/@@download/ENCFF157AJE.bed.gz
ENCFF222JZF	thyroid gland	DNase-seq	None	https://www.encodeproject.org/files/ENCFF222JZF/@@download/ENCFF222JZF.bed.gz
ENCFF581KCL	embryonic facial prominence	DNase-seq	None	https://www.encodeproject.org/files/ENCFF581KCL/@@download/ENCFF581KCL.bed.gz
ENCFF716GVK	embryonic facial prominence	DNase-seq	None	https://www.encodeproject.org/files/ENCFF716GVK/@@download/ENCFF716GVK.bed.gz
ENCFF236RUA	embryonic facial prominence	DNase-seq	None	https://www.encodeproject.org/files/ENCFF236RUA/@@download/ENCFF236RUA.bed.gz
ENCFF942RXL	embryonic facial prominence	DNase-seq	None	https://www.encodeproject.org/files/ENCFF942RXL/@@download/ENCFF942RXL.bed.gz
ENCFF105ZIM	MCF-7	DNase-seq	None	https://www.encodeproject.org/files/ENCFF105ZIM/@@download/ENCFF105ZIM.bed.gz
ENCFF695EJF	HeLa-S3	DNase-seq	None	https://www.encodeproject.org/files/ENCFF695EJF/@@download/ENCFF695EJF.bed.gz
ENCFF594MNL	HeLa-S3	DNase-seq	None	https://www.encodeproject.org/files/ENCFF594MNL/@@download/ENCFF594MNL.bed.gz
ENCFF976SUC	HeLa-S3	DNase-seq	None	https://www.encodeproject.org/files/ENCFF976SUC/@@download/ENCFF976SUC.bed.gz
ENCFF560ZHU	HeLa-S3	DNase-seq	None	https://www.encodeproject.org/files/ENCFF560ZHU/@@download/ENCFF560ZHU.bed.gz
ENCFF111MFA	GM12892	DNase-seq	None	https://www.encodeproject.org/files/ENCFF111MFA/@@download/ENCFF111MFA.bed.gz
ENCFF106UOM	M059J	DNase-seq	None	https://www.encodeproject.org/files/ENCFF106UOM/@@download/ENCFF106UOM.bed.gz
ENCFF168VOV	M059J	DNase-seq	None	https://www.encodeproject.org/files/ENCFF168VOV/@@download/ENCFF168VOV.bed.gz
ENCFF590NWM	GM12878	DNase-seq	None	https://www.encodeproject.org/files/ENCFF590NWM/@@download/ENCFF590NWM.bed.gz
ENCFF704SIU	GM12878	DNase-seq	None	https://www.encodeproject.org/files/ENCFF704SIU/@@download/ENCFF704SIU.bed.gz
ENCFF342EGB	GM12878	DNase-seq	None	https://www.encodeproject.org/files/ENCFF342EGB/@@download/ENCFF342EGB.bed.gz
ENCFF998CFZ	GM12878	DNase-seq	None	https://www.encodeproject.org/files/ENCFF998CFZ/@@download/ENCFF998CFZ.bed.gz
ENCFF876HUO	HepG2	DNase-seq	None	https://www.encodeproject.org/files/ENCFF876HUO/@@download/ENCFF876HUO.bed.gz
ENCFF332DSX	HepG2	DNase-seq	None	https://www.encodeproject.org/files/ENCFF332DSX/@@download/ENCFF332DSX.bed.gz
ENCFF955WVT	HepG2	DNase-seq	None	https://www.encodeproject.org/files/ENCFF955WVT/@@download/ENCFF955WVT.bed.gz
ENCFF375MTY	HepG2	DNase-seq	None	https://www.encodeproject.org/files/ENCFF375MTY/@@download/ENCFF375MTY.bed.gz
ENCFF157JLM	upper lobe of left lung	DNase-seq	None	https://www.encodeproject.org/files/ENCFF157JLM/@@download/ENCFF157JLM.bed.gz
ENCFF761FFL	HL-60	DNase-seq	None	https://www.encodeproject.org/files/ENCFF761FFL/@@download/ENCFF761FFL.bed.gz
ENCFF495RKM	HL-60	DNase-seq	None	https://www.encodeproject.org/files/ENCFF495RKM/@@download/ENCFF495RKM.bed.gz
ENCFF999JLU	HL-60	DNase-seq	None	https://www.encodeproject.org/files/ENCFF999JLU/@@download/ENCFF999JLU.bed.gz
ENCFF535CCN	HL-60	DNase-seq	None	https://www.encodeproject.org/files/ENCFF535CCN/@@download/ENCFF535CCN.bed.gz
ENCFF792QYK	H9	DNase-seq	None	https://www.encodeproject.org/files/ENCFF792QYK/@@download/ENCFF792QYK.bed.gz
ENCFF773ANR	H9	DNase-seq	None	https://www.encodeproject.org/files/ENCFF773ANR/@@download/ENCFF773ANR.bed.gz
ENCFF341XNQ	H9	DNase-seq	None	https://www.encodeproject.org/files/ENCFF341XNQ/@@download/ENCFF341XNQ.bed.gz
ENCFF862YHA	H9	DNase-seq	None	https://www.encodeproject.org/files/ENCFF862YHA/@@download/ENCFF862YHA.bed.gz
ENCFF300GCE	H1-hESC	DNase-seq	None	https://www.encodeproject.org/files/ENCFF300GCE/@@download/ENCFF300GCE.bed.gz
ENCFF184VRJ	H1-hESC	DNase-seq	None	https://www.encodeproject.org/files/ENCFF184VRJ/@@download/ENCFF184VRJ.bed.gz
ENCFF536HCK	GM19238	DNase-seq	None	https://www.encodeproject.org/files/ENCFF536HCK/@@download/ENCFF536HCK.bed.gz
ENCFF295IFW	right atrium auricular region	DNase-seq	None	https://www.encodeproject.org/files/ENCFF295IFW/@@download/ENCFF295IFW.bed.gz
ENCFF960LRA	tibial artery	DNase-seq	None	https://www.encodeproject.org/files/ENCFF960LRA/@@download/ENCFF960LRA.bed.gz
ENCFF828CKH	Peyer's patch	DNase-seq	None	https://www.encodeproject.org/files/ENCFF828CKH/@@download/ENCFF828CKH.bed.gz
ENCFF800FHQ	Panc1	DNase-seq	None	https://www.encodeproject.org/files/ENCFF800FHQ/@@download/ENCFF800FHQ.bed.gz
ENCFF403SLY	Panc1	DNase-seq	None	https://www.encodeproject.org/files/ENCFF403SLY/@@download/ENCFF403SLY.bed.gz
ENCFF725UFK	Panc1	DNase-seq	None	https://www.encodeproject.org/files/ENCFF725UFK/@@download/ENCFF725UFK.bed.gz
ENCFF151IQB	Panc1	DNase-seq	None	https://www.encodeproject.org/files/ENCFF151IQB/@@download/ENCFF151IQB.bed.gz
ENCFF945FZN	RPMI-7951	DNase-seq	None	https://www.encodeproject.org/files/ENCFF945FZN/@@download/ENCFF945FZN.bed.gz
ENCFF806NYM	RPMI-7951	DNase-seq	None	https://www.encodeproject.org/files/ENCFF806NYM/@@download/ENCFF806NYM.bed.gz
ENCFF395ABD	T-helper 2 cell	DNase-seq	None	https://www.encodeproject.org/files/ENCFF395ABD/@@download/ENCFF395ABD.bed.gz
ENCFF891DND	T-helper 2 cell	DNase-seq	None	https://www.encodeproject.org/files/ENCFF891DND/@@download/ENCFF891DND.bed.gz
ENCFF371QEX	cardiac mesoderm	DNase-seq	None	https://www.encodeproject.org/files/ENCFF371QEX/@@download/ENCFF371QEX.bed.gz
ENCFF706EFZ	cardiac mesoderm	DNase-seq	None	https://www.encodeproject.org/files/ENCFF706EFZ/@@download/ENCFF706EFZ.bed.gz
ENCFF059FUX	cardiac mesoderm	DNase-seq	None	https://www.encodeproject.org/files/ENCFF059FUX/@@download/ENCFF059FUX.bed.gz
ENCFF258DWS	cardiac mesoderm	DNase-seq	None	https://www.encodeproject.org/files/ENCFF258DWS/@@download/ENCFF258DWS.bed.gz
ENCFF540YIR	GM12878	DNase-seq	None	https://www.encodeproject.org/files/ENCFF540YIR/@@download/ENCFF540YIR.bed.gz
ENCFF836QYX	cardiac mesoderm	DNase-seq	None	https://www.encodeproject.org/files/ENCFF836QYX/@@download/ENCFF836QYX.bed.gz
ENCFF098NSZ	cardiac mesoderm	DNase-seq	None	https://www.encodeproject.org/files/ENCFF098NSZ/@@download/ENCFF098NSZ.bed.gz
ENCFF850JWN	germinal center	DNase-seq	None	https://www.encodeproject.org/files/ENCFF850JWN/@@download/ENCFF850JWN.bed.gz
ENCFF897CBR	BE2C	DNase-seq	None	https://www.encodeproject.org/files/ENCFF897CBR/@@download/ENCFF897CBR.bed.gz
ENCFF913JPF	BE2C	DNase-seq	None	https://www.encodeproject.org/files/ENCFF913JPF/@@download/ENCFF913JPF.bed.gz
ENCFF253TFP	BE2C	DNase-seq	None	https://www.encodeproject.org/files/ENCFF253TFP/@@download/ENCFF253TFP.bed.gz
ENCFF682INH	BE2C	DNase-seq	None	https://www.encodeproject.org/files/ENCFF682INH/@@download/ENCFF682INH.bed.gz
ENCFF296UGM	dermis blood vessel endothelial cell	DNase-seq	None	https://www.encodeproject.org/files/ENCFF296UGM/@@download/ENCFF296UGM.bed.gz
ENCFF919ZKZ	dermis blood vessel endothelial cell	DNase-seq	None	https://www.encodeproject.org/files/ENCFF919ZKZ/@@download/ENCFF919ZKZ.bed.gz
ENCFF118YWY	dermis blood vessel endothelial cell	DNase-seq	None	https://www.encodeproject.org/files/ENCFF118YWY/@@download/ENCFF118YWY.bed.gz
ENCFF132AES	dermis blood vessel endothelial cell	DNase-seq	None	https://www.encodeproject.org/files/ENCFF132AES/@@download/ENCFF132AES.bed.gz
ENCFF673UDU	H9	DNase-seq	None	https://www.encodeproject.org/files/ENCFF673UDU/@@download/ENCFF673UDU.bed.gz
ENCFF211HBL	H9	DNase-seq	None	https://www.encodeproject.org/files/ENCFF211HBL/@@download/ENCFF211HBL.bed.gz
ENCFF775HJD	H9	DNase-seq	None	https://www.encodeproject.org/files/ENCFF775HJD/@@download/ENCFF775HJD.bed.gz
ENCFF687UAG	H9	DNase-seq	None	https://www.encodeproject.org/files/ENCFF687UAG/@@download/ENCFF687UAG.bed.gz
ENCFF977EKA	urothelium cell line	DNase-seq	None	https://www.encodeproject.org/files/ENCFF977EKA/@@download/ENCFF977EKA.bed.gz
ENCFF031XLD	LHCN-M2	DNase-seq	None	https://www.encodeproject.org/files/ENCFF031XLD/@@download/ENCFF031XLD.bed.gz
ENCFF033NLR	LHCN-M2	DNase-seq	None	https://www.encodeproject.org/files/ENCFF033NLR/@@download/ENCFF033NLR.bed.gz
ENCFF280NXX	LNCaP clone FGC	DNase-seq	None	https://www.encodeproject.org/files/ENCFF280NXX/@@download/ENCFF280NXX.bed.gz
ENCFF175ZTE	LNCaP clone FGC	DNase-seq	None	https://www.encodeproject.org/files/ENCFF175ZTE/@@download/ENCFF175ZTE.bed.gz
ENCFF572CUO	LNCaP clone FGC	DNase-seq	None	https://www.encodeproject.org/files/ENCFF572CUO/@@download/ENCFF572CUO.bed.gz
ENCFF336QIN	LNCaP clone FGC	DNase-seq	None	https://www.encodeproject.org/files/ENCFF336QIN/@@download/ENCFF336QIN.bed.gz
ENCFF460FCG	fibroblast of peridontal ligament	DNase-seq	None	https://www.encodeproject.org/files/ENCFF460FCG/@@download/ENCFF460FCG.bed.gz
ENCFF722GNI	fibroblast of peridontal ligament	DNase-seq	None	https://www.encodeproject.org/files/ENCFF722GNI/@@download/ENCFF722GNI.bed.gz
ENCFF482JEI	fibroblast of peridontal ligament	DNase-seq	None	https://www.encodeproject.org/files/ENCFF482JEI/@@download/ENCFF482JEI.bed.gz
ENCFF718RIM	fibroblast of peridontal ligament	DNase-seq	None	https://www.encodeproject.org/files/ENCFF718RIM/@@download/ENCFF718RIM.bed.gz
ENCFF513NFR	H9	DNase-seq	None	https://www.encodeproject.org/files/ENCFF513NFR/@@download/ENCFF513NFR.bed.gz
ENCFF990CWI	H9	DNase-seq	None	https://www.encodeproject.org/files/ENCFF990CWI/@@download/ENCFF990CWI.bed.gz
ENCFF824ONV	H9	DNase-seq	None	https://www.encodeproject.org/files/ENCFF824ONV/@@download/ENCFF824ONV.bed.gz
ENCFF888LHG	H9	DNase-seq	None	https://www.encodeproject.org/files/ENCFF888LHG/@@download/ENCFF888LHG.bed.gz
ENCFF840BWR	T47D	DNase-seq	None	https://www.encodeproject.org/files/ENCFF840BWR/@@download/ENCFF840BWR.bed.gz
ENCFF613QWU	T47D	DNase-seq	None	https://www.encodeproject.org/files/ENCFF613QWU/@@download/ENCFF613QWU.bed.gz
ENCFF416APW	glomerular endothelial cell	DNase-seq	None	https://www.encodeproject.org/files/ENCFF416APW/@@download/ENCFF416APW.bed.gz
ENCFF533QIZ	glomerular endothelial cell	DNase-seq	None	https://www.encodeproject.org/files/ENCFF533QIZ/@@download/ENCFF533QIZ.bed.gz
ENCFF960EDC	glomerular endothelial cell	DNase-seq	None	https://www.encodeproject.org/files/ENCFF960EDC/@@download/ENCFF960EDC.bed.gz
ENCFF975RPX	glomerular endothelial cell	DNase-seq	None	https://www.encodeproject.org/files/ENCFF975RPX/@@download/ENCFF975RPX.bed.gz
ENCFF340JYK	MCF-7	DNase-seq	None	https://www.encodeproject.org/files/ENCFF340JYK/@@download/ENCFF340JYK.bed.gz
ENCFF789VXE	MCF-7	DNase-seq	None	https://www.encodeproject.org/files/ENCFF789VXE/@@download/ENCFF789VXE.bed.gz
ENCFF856MSV	MCF-7	DNase-seq	None	https://www.encodeproject.org/files/ENCFF856MSV/@@download/ENCFF856MSV.bed.gz
ENCFF291RGZ	MCF-7	DNase-seq	None	https://www.encodeproject.org/files/ENCFF291RGZ/@@download/ENCFF291RGZ.bed.gz
ENCFF099QRX	K562	DNase-seq	vorinostat	https://www.encodeproject.org/files/ENCFF099QRX/@@download/ENCFF099QRX.bed.gz
ENCFF072MEC	H4	DNase-seq	None	https://www.encodeproject.org/files/ENCFF072MEC/@@download/ENCFF072MEC.bed.gz
ENCFF295RZQ	H4	DNase-seq	None	https://www.encodeproject.org/files/ENCFF295RZQ/@@download/ENCFF295RZQ.bed.gz
ENCFF837WXL	H4	DNase-seq	None	https://www.encodeproject.org/files/ENCFF837WXL/@@download/ENCFF837WXL.bed.gz
ENCFF295JTC	H4	DNase-seq	None	https://www.encodeproject.org/files/ENCFF295JTC/@@download/ENCFF295JTC.bed.gz
ENCFF931AEM	skin fibroblast	DNase-seq	None	https://www.encodeproject.org/files/ENCFF931AEM/@@download/ENCFF931AEM.bed.gz
ENCFF702ROS	brain pericyte	DNase-seq	None	https://www.encodeproject.org/files/ENCFF702ROS/@@download/ENCFF702ROS.bed.gz
ENCFF630OEM	brain pericyte	DNase-seq	None	https://www.encodeproject.org/files/ENCFF630OEM/@@download/ENCFF630OEM.bed.gz
ENCFF413KJE	iPS-NIHi11	DNase-seq	None	https://www.encodeproject.org/files/ENCFF413KJE/@@download/ENCFF413KJE.bed.gz
ENCFF874DLN	GM19240	DNase-seq	None	https://www.encodeproject.org/files/ENCFF874DLN/@@download/ENCFF874DLN.bed.gz
ENCFF657OFR	GM23338	DNase-seq	None	https://www.encodeproject.org/files/ENCFF657OFR/@@download/ENCFF657OFR.bed.gz
ENCFF509YEV	GM23338	DNase-seq	None	https://www.encodeproject.org/files/ENCFF509YEV/@@download/ENCFF509YEV.bed.gz
ENCFF513EGI	GM23338	DNase-seq	None	https://www.encodeproject.org/files/ENCFF513EGI/@@download/ENCFF513EGI.bed.gz
ENCFF386DCA	GM23338	DNase-seq	None	https://www.encodeproject.org/files/ENCFF386DCA/@@download/ENCFF386DCA.bed.gz
ENCFF893JHA	heart right ventricle	DNase-seq	None	https://www.encodeproject.org/files/ENCFF893JHA/@@download/ENCFF893JHA.bed.gz
ENCFF104UPL	heart right ventricle	DNase-seq	None	https://www.encodeproject.org/files/ENCFF104UPL/@@download/ENCFF104UPL.bed.gz
ENCFF426XVS	fibroblast of arm	DNase-seq	None	https://www.encodeproject.org/files/ENCFF426XVS/@@download/ENCFF426XVS.bed.gz
ENCFF051TGX	fibroblast of arm	DNase-seq	None	https://www.encodeproject.org/files/ENCFF051TGX/@@download/ENCFF051TGX.bed.gz
ENCFF907CTO	fibroblast of arm	DNase-seq	None	https://www.encodeproject.org/files/ENCFF907CTO/@@download/ENCFF907CTO.bed.gz
ENCFF616OVD	middle frontal gyrus	DNase-seq	None	https://www.encodeproject.org/files/ENCFF616OVD/@@download/ENCFF616OVD.bed.gz
ENCFF991JQG	middle frontal gyrus	DNase-seq	None	https://www.encodeproject.org/files/ENCFF991JQG/@@download/ENCFF991JQG.bed.gz
ENCFF225OZO	middle frontal gyrus	DNase-seq	None	https://www.encodeproject.org/files/ENCFF225OZO/@@download/ENCFF225OZO.bed.gz
ENCFF485IZM	middle frontal gyrus	DNase-seq	None	https://www.encodeproject.org/files/ENCFF485IZM/@@download/ENCFF485IZM.bed.gz
ENCFF796BQH	putamen	DNase-seq	None	https://www.encodeproject.org/files/ENCFF796BQH/@@download/ENCFF796BQH.bed.gz
ENCFF874BCK	putamen	DNase-seq	None	https://www.encodeproject.org/files/ENCFF874BCK/@@download/ENCFF874BCK.bed.gz
ENCFF706LAS	EH	DNase-seq	None	https://www.encodeproject.org/files/ENCFF706LAS/@@download/ENCFF706LAS.bed.gz
ENCFF452XME	EH	DNase-seq	None	https://www.encodeproject.org/files/ENCFF452XME/@@download/ENCFF452XME.bed.gz
ENCFF681NLM	EH	DNase-seq	None	https://www.encodeproject.org/files/ENCFF681NLM/@@download/ENCFF681NLM.bed.gz
ENCFF963TDC	EH	DNase-seq	None	https://www.encodeproject.org/files/ENCFF963TDC/@@download/ENCFF963TDC.bed.gz
ENCFF575MSV	MCF-7	DNase-seq	lactate	https://www.encodeproject.org/files/ENCFF575MSV/@@download/ENCFF575MSV.bed.gz
ENCFF939BUZ	SW480	DNase-seq	None	https://www.encodeproject.org/files/ENCFF939BUZ/@@download/ENCFF939BUZ.bed.gz
ENCFF919GOB	SW480	DNase-seq	None	https://www.encodeproject.org/files/ENCFF919GOB/@@download/ENCFF919GOB.bed.gz
ENCFF865ELL	SW480	DNase-seq	None	https://www.encodeproject.org/files/ENCFF865ELL/@@download/ENCFF865ELL.bed.gz
ENCFF081SXW	SW480	DNase-seq	None	https://www.encodeproject.org/files/ENCFF081SXW/@@download/ENCFF081SXW.bed.gz
ENCFF231LPY	SJCRH30	DNase-seq	None	https://www.encodeproject.org/files/ENCFF231LPY/@@download/ENCFF231LPY.bed.gz
ENCFF205VWQ	SJCRH30	DNase-seq	None	https://www.encodeproject.org/files/ENCFF205VWQ/@@download/ENCFF205VWQ.bed.gz
ENCFF950YRR	SJCRH30	DNase-seq	None	https://www.encodeproject.org/files/ENCFF950YRR/@@download/ENCFF950YRR.bed.gz
ENCFF958MTJ	SJCRH30	DNase-seq	None	https://www.encodeproject.org/files/ENCFF958MTJ/@@download/ENCFF958MTJ.bed.gz
ENCFF127RSB	SK-N-DZ	DNase-seq	dimethyl sulfoxide	https://www.encodeproject.org/files/ENCFF127RSB/@@download/ENCFF127RSB.bed.gz
ENCFF988DWT	SK-N-DZ	DNase-seq	dimethyl sulfoxide	https://www.encodeproject.org/files/ENCFF988DWT/@@download/ENCFF988DWT.bed.gz
ENCFF415DZB	HuH-7	DNase-seq	None	https://www.encodeproject.org/files/ENCFF415DZB/@@download/ENCFF415DZB.bed.gz
ENCFF772WEQ	stromal cell of bone marrow	DNase-seq	None	https://www.encodeproject.org/files/ENCFF772WEQ/@@download/ENCFF772WEQ.bed.gz
ENCFF735WAG	stromal cell of bone marrow	DNase-seq	None	https://www.encodeproject.org/files/ENCFF735WAG/@@download/ENCFF735WAG.bed.gz
ENCFF409URA	stromal cell of bone marrow	DNase-seq	None	https://www.encodeproject.org/files/ENCFF409URA/@@download/ENCFF409URA.bed.gz
ENCFF728VWK	stromal cell of bone marrow	DNase-seq	None	https://www.encodeproject.org/files/ENCFF728VWK/@@download/ENCFF728VWK.bed.gz
ENCFF491IST	SJSA1	DNase-seq	None	https://www.encodeproject.org/files/ENCFF491IST/@@download/ENCFF491IST.bed.gz
ENCFF846FCT	SJSA1	DNase-seq	None	https://www.encodeproject.org/files/ENCFF846FCT/@@download/ENCFF846FCT.bed.gz
ENCFF051IJX	SJSA1	DNase-seq	None	https://www.encodeproject.org/files/ENCFF051IJX/@@download/ENCFF051IJX.bed.gz
ENCFF027YRB	SJSA1	DNase-seq	None	https://www.encodeproject.org/files/ENCFF027YRB/@@download/ENCFF027YRB.bed.gz
ENCFF122IES	urinary bladder	DNase-seq	None	https://www.encodeproject.org/files/ENCFF122IES/@@download/ENCFF122IES.bed.gz
ENCFF652NCR	urinary bladder	DNase-seq	None	https://www.encodeproject.org/files/ENCFF652NCR/@@download/ENCFF652NCR.bed.gz
ENCFF787YHW	non-pigmented ciliary epithelial cell	DNase-seq	None	https://www.encodeproject.org/files/ENCFF787YHW/@@download/ENCFF787YHW.bed.gz
ENCFF491VQA	non-pigmented ciliary epithelial cell	DNase-seq	None	https://www.encodeproject.org/files/ENCFF491VQA/@@download/ENCFF491VQA.bed.gz
ENCFF454ETI	non-pigmented ciliary epithelial cell	DNase-seq	None	https://www.encodeproject.org/files/ENCFF454ETI/@@download/ENCFF454ETI.bed.gz
ENCFF998ZTZ	non-pigmented ciliary epithelial cell	DNase-seq	None	https://www.encodeproject.org/files/ENCFF998ZTZ/@@download/ENCFF998ZTZ.bed.gz
ENCFF942XLQ	hematopoietic multipotent progenitor cell	DNase-seq	None	https://www.encodeproject.org/files/ENCFF942XLQ/@@download/ENCFF942XLQ.bed.gz
ENCFF881PDY	hematopoietic multipotent progenitor cell	DNase-seq	None	https://www.encodeproject.org/files/ENCFF881PDY/@@download/ENCFF881PDY.bed.gz
ENCFF674UST	fibroblast of the conjunctiva	DNase-seq	None	https://www.encodeproject.org/files/ENCFF674UST/@@download/ENCFF674UST.bed.gz
ENCFF524ACB	fibroblast of the conjunctiva	DNase-seq	None	https://www.encodeproject.org/files/ENCFF524ACB/@@download/ENCFF524ACB.bed.gz
ENCFF749YMK	fibroblast of the conjunctiva	DNase-seq	None	https://www.encodeproject.org/files/ENCFF749YMK/@@download/ENCFF749YMK.bed.gz
ENCFF119HDI	fibroblast of the conjunctiva	DNase-seq	None	https://www.encodeproject.org/files/ENCFF119HDI/@@download/ENCFF119HDI.bed.gz
ENCFF660NDR	myocyte	DNase-seq	None	https://www.encodeproject.org/files/ENCFF660NDR/@@download/ENCFF660NDR.bed.gz
ENCFF710LSL	myocyte	DNase-seq	None	https://www.encodeproject.org/files/ENCFF710LSL/@@download/ENCFF710LSL.bed.gz
ENCFF457PMG	testis	DNase-seq	None	https://www.encodeproject.org/files/ENCFF457PMG/@@download/ENCFF457PMG.bed.gz
ENCFF179QZQ	GM19239	DNase-seq	None	https://www.encodeproject.org/files/ENCFF179QZQ/@@download/ENCFF179QZQ.bed.gz
ENCFF406TOT	H7-hESC	DNase-seq	None	https://www.encodeproject.org/files/ENCFF406TOT/@@download/ENCFF406TOT.bed.gz
ENCFF552ZVJ	H7-hESC	DNase-seq	None	https://www.encodeproject.org/files/ENCFF552ZVJ/@@download/ENCFF552ZVJ.bed.gz
ENCFF188ZIX	H7-hESC	DNase-seq	None	https://www.encodeproject.org/files/ENCFF188ZIX/@@download/ENCFF188ZIX.bed.gz
ENCFF045QIE	H7-hESC	DNase-seq	None	https://www.encodeproject.org/files/ENCFF045QIE/@@download/ENCFF045QIE.bed.gz
ENCFF097KYQ	MCF-7	DNase-seq	None	https://www.encodeproject.org/files/ENCFF097KYQ/@@download/ENCFF097KYQ.bed.gz
ENCFF322EMJ	HEK293	eGFP-ZNF697	None	https://www.encodeproject.org/files/ENCFF322EMJ/@@download/ENCFF322EMJ.bed.gz
ENCFF284NPD	HepG2	FLAG-MLX	None	https://www.encodeproject.org/files/ENCFF284NPD/@@download/ENCFF284NPD.bed.gz
ENCFF757ZGV	K562	POLR2A	None	https://www.encodeproject.org/files/ENCFF757ZGV/@@download/ENCFF757ZGV.bed.gz
ENCFF599CTG	K562	eGFP-ZNF639	None	https://www.encodeproject.org/files/ENCFF599CTG/@@download/ENCFF599CTG.bed.gz
ENCFF892BNB	K562	ZEB2	None	https://www.encodeproject.org/files/ENCFF892BNB/@@download/ENCFF892BNB.bed.gz
ENCFF565ADA	K562	BRCA1	None	https://www.encodeproject.org/files/ENCFF565ADA/@@download/ENCFF565ADA.bed.gz
ENCFF396NHC	MCF-7	PPP1R10	None	https://www.encodeproject.org/files/ENCFF396NHC/@@download/ENCFF396NHC.bed.gz
ENCFF598QQF	MCF-7	SIN3A	None	https://www.encodeproject.org/files/ENCFF598QQF/@@download/ENCFF598QQF.bed.gz
ENCFF680HDE	GM12891	POU2F2	None	https://www.encodeproject.org/files/ENCFF680HDE/@@download/ENCFF680HDE.bed.gz
ENCFF950ISD	MCF-7	eGFP-ELF1	None	https://www.encodeproject.org/files/ENCFF950ISD/@@download/ENCFF950ISD.bed.gz
ENCFF161EHH	K562	DDX20	None	https://www.encodeproject.org/files/ENCFF161EHH/@@download/ENCFF161EHH.bed.gz
ENCFF809EGU	HEK293	eGFP-ZNF792	None	https://www.encodeproject.org/files/ENCFF809EGU/@@download/ENCFF809EGU.bed.gz
ENCFF407YHS	HepG2	FLAG-KLF6_isoform2	None	https://www.encodeproject.org/files/ENCFF407YHS/@@download/ENCFF407YHS.bed.gz
ENCFF536UXA	HepG2	RAD51	None	https://www.encodeproject.org/files/ENCFF536UXA/@@download/ENCFF536UXA.bed.gz
ENCFF772WLM	K562	ZNF318	None	https://www.encodeproject.org/files/ENCFF772WLM/@@download/ENCFF772WLM.bed.gz
ENCFF249MMP	HepG2	FLAG-DMAP1	None	https://www.encodeproject.org/files/ENCFF249MMP/@@download/ENCFF249MMP.bed.gz
ENCFF046QCH	astrocyte	CTCF	None	https://www.encodeproject.org/files/ENCFF046QCH/@@download/ENCFF046QCH.bed.gz
ENCFF045OQX	GM12878	IKZF1	None	https://www.encodeproject.org/files/ENCFF045OQX/@@download/ENCFF045OQX.bed.gz
ENCFF761CZS	neural cell	CTCF	None	https://www.encodeproject.org/files/ENCFF761CZS/@@download/ENCFF761CZS.bed.gz
ENCFF877ZEB	HEK293	eGFP-ZNF202	None	https://www.encodeproject.org/files/ENCFF877ZEB/@@download/ENCFF877ZEB.bed.gz
ENCFF500JAL	GM12878	MYB	None	https://www.encodeproject.org/files/ENCFF500JAL/@@download/ENCFF500JAL.bed.gz
ENCFF331QXX	HepG2	SNRNP70	None	https://www.encodeproject.org/files/ENCFF331QXX/@@download/ENCFF331QXX.bed.gz
ENCFF512CXE	K562	DROSHA	None	https://www.encodeproject.org/files/ENCFF512CXE/@@download/ENCFF512CXE.bed.gz
ENCFF205NPO	HepG2	NONO	None	https://www.encodeproject.org/files/ENCFF205NPO/@@download/ENCFF205NPO.bed.gz
ENCFF616IRT	MCF-7	SREBF1	None	https://www.encodeproject.org/files/ENCFF616IRT/@@download/ENCFF616IRT.bed.gz
ENCFF824ANA	K562	POLR2AphosphoS5	None	https://www.encodeproject.org/files/ENCFF824ANA/@@download/ENCFF824ANA.bed.gz
ENCFF075AKQ	GM12878	MAX	None	https://www.encodeproject.org/files/ENCFF075AKQ/@@download/ENCFF075AKQ.bed.gz
ENCFF122GOC	K562	MCM3	None	https://www.encodeproject.org/files/ENCFF122GOC/@@download/ENCFF122GOC.bed.gz
ENCFF426UBL	Panc1	POLR2AphosphoS5	None	https://www.encodeproject.org/files/ENCFF426UBL/@@download/ENCFF426UBL.bed.gz
ENCFF352VEC	K562	ZNF184	None	https://www.encodeproject.org/files/ENCFF352VEC/@@download/ENCFF352VEC.bed.gz
ENCFF003UXM	K562	MAFF	None	https://www.encodeproject.org/files/ENCFF003UXM/@@download/ENCFF003UXM.bed.gz
ENCFF644HVY	HEK293	eGFP-ZNF18	None	https://www.encodeproject.org/files/ENCFF644HVY/@@download/ENCFF644HVY.bed.gz
ENCFF936EFC	A549	TCF12	ethanol	https://www.encodeproject.org/files/ENCFF936EFC/@@download/ENCFF936EFC.bed.gz
ENCFF655FUP	HepG2	FLAG-SMAD4_isoform1	None	https://www.encodeproject.org/files/ENCFF655FUP/@@download/ENCFF655FUP.bed.gz
ENCFF163ZBA	HepG2	FLAG-MXD4	None	https://www.encodeproject.org/files/ENCFF163ZBA/@@download/ENCFF163ZBA.bed.gz
ENCFF567LEJ	A549	NR3C1	dexamethasone	https://www.encodeproject.org/files/ENCFF567LEJ/@@download/ENCFF567LEJ.bed.gz
ENCFF901LLL	A549	EHMT2	None	https://www.encodeproject.org/files/ENCFF901LLL/@@download/ENCFF901LLL.bed.gz
ENCFF418KCB	HepG2	FLAG-KLF16	None	https://www.encodeproject.org/files/ENCFF418KCB/@@download/ENCFF418KCB.bed.gz
ENCFF286JTK	K562	eGFP-KLF13	None	https://www.encodeproject.org/files/ENCFF286JTK/@@download/ENCFF286JTK.bed.gz
ENCFF417QTQ	H1-hESC	POLR2AphosphoS5	None	https://www.encodeproject.org/files/ENCFF417QTQ/@@download/ENCFF417QTQ.bed.gz
ENCFF299JTM	HepG2	FLAG-SOX5	None	https://www.encodeproject.org/files/ENCFF299JTM/@@download/ENCFF299JTM.bed.gz
ENCFF130MLE	MCF-7	MYC	None	https://www.encodeproject.org/files/ENCFF130MLE/@@download/ENCFF130MLE.bed.gz
ENCFF263AUE	HepG2	FLAG-SLC30A9	None	https://www.encodeproject.org/files/ENCFF263AUE/@@download/ENCFF263AUE.bed.gz
ENCFF016MVN	K562	HDAC1	None	https://www.encodeproject.org/files/ENCFF016MVN/@@download/ENCFF016MVN.bed.gz
ENCFF863PQR	HEK293	eGFP-ZNF155	None	https://www.encodeproject.org/files/ENCFF863PQR/@@download/ENCFF863PQR.bed.gz
ENCFF691HAG	K562	RAD51	None	https://www.encodeproject.org/files/ENCFF691HAG/@@download/ENCFF691HAG.bed.gz
ENCFF505GHK	HEK293	eGFP-ZNF248	None	https://www.encodeproject.org/files/ENCFF505GHK/@@download/ENCFF505GHK.bed.gz
ENCFF270QLC	K562	TAF7	None	https://www.encodeproject.org/files/ENCFF270QLC/@@download/ENCFF270QLC.bed.gz
ENCFF885XWO	HepG2	RCOR1	None	https://www.encodeproject.org/files/ENCFF885XWO/@@download/ENCFF885XWO.bed.gz
ENCFF376CAG	K562	ZHX1	None	https://www.encodeproject.org/files/ENCFF376CAG/@@download/ENCFF376CAG.bed.gz
ENCFF056DZM	K562	NR2F2	None	https://www.encodeproject.org/files/ENCFF056DZM/@@download/ENCFF056DZM.bed.gz
ENCFF041QPS	GM12878	EED	None	https://www.encodeproject.org/files/ENCFF041QPS/@@download/ENCFF041QPS.bed.gz
ENCFF794YLM	HEK293	eGFP-ZNF114	None	https://www.encodeproject.org/files/ENCFF794YLM/@@download/ENCFF794YLM.bed.gz
ENCFF426IHW	K562	NONO	None	https://www.encodeproject.org/files/ENCFF426IHW/@@download/ENCFF426IHW.bed.gz
ENCFF013PBU	GM12878	CBFB	None	https://www.encodeproject.org/files/ENCFF013PBU/@@download/ENCFF013PBU.bed.gz
ENCFF087CCO	HEK293	eGFP-SP3	None	https://www.encodeproject.org/files/ENCFF087CCO/@@download/ENCFF087CCO.bed.gz
ENCFF032ACV	liver	JUND	None	https://www.encodeproject.org/files/ENCFF032ACV/@@download/ENCFF032ACV.bed.gz
ENCFF409MXQ	MCF-7	CTCF	None	https://www.encodeproject.org/files/ENCFF409MXQ/@@download/ENCFF409MXQ.bed.gz
ENCFF633TFF	mammary epithelial cell	EZH2	None	https://www.encodeproject.org/files/ENCFF633TFF/@@download/ENCFF633TFF.bed.gz
ENCFF455DUW	IMR-90	BHLHE40	None	https://www.encodeproject.org/files/ENCFF455DUW/@@download/ENCFF455DUW.bed.gz
ENCFF876EPR	HEK293	eGFP-SALL1	None	https://www.encodeproject.org/files/ENCFF876EPR/@@download/ENCFF876EPR.bed.gz
ENCFF895ZGS	K562	eGFP-TEAD2	None	https://www.encodeproject.org/files/ENCFF895ZGS/@@download/ENCFF895ZGS.bed.gz
ENCFF883VXZ	H1-hESC	USF2	None	https://www.encodeproject.org/files/ENCFF883VXZ/@@download/ENCFF883VXZ.bed.gz
ENCFF156EDQ	HEK293	eGFP-ZNF558	None	https://www.encodeproject.org/files/ENCFF156EDQ/@@download/ENCFF156EDQ.bed.gz
ENCFF984LWO	K562	eGFP-MAFG	None	https://www.encodeproject.org/files/ENCFF984LWO/@@download/ENCFF984LWO.bed.gz
ENCFF860SGT	HepG2	HNF1A	None	https://www.encodeproject.org/files/ENCFF860SGT/@@download/ENCFF860SGT.bed.gz
ENCFF137NDG	HepG2	ARID3A	None	https://www.encodeproject.org/files/ENCFF137NDG/@@download/ENCFF137NDG.bed.gz
ENCFF479GJB	GM20000	CTCF	None	https://www.encodeproject.org/files/ENCFF479GJB/@@download/ENCFF479GJB.bed.gz
ENCFF520IRJ	GM12878	CHD4	None	https://www.encodeproject.org/files/ENCFF520IRJ/@@download/ENCFF520IRJ.bed.gz
ENCFF015XIL	K562	ZC3H8	None	https://www.encodeproject.org/files/ENCFF015XIL/@@download/ENCFF015XIL.bed.gz
ENCFF110XUA	HEK293	eGFP-BCL11B	None	https://www.encodeproject.org/files/ENCFF110XUA/@@download/ENCFF110XUA.bed.gz
ENCFF280JJA	SK-N-SH	EZH2phosphoT487	None	https://www.encodeproject.org/files/ENCFF280JJA/@@download/ENCFF280JJA.bed.gz
ENCFF216EYM	A549	ATF3	ethanol	https://www.encodeproject.org/files/ENCFF216EYM/@@download/ENCFF216EYM.bed.gz
ENCFF100VPO	K562	SKIL	None	https://www.encodeproject.org/files/ENCFF100VPO/@@download/ENCFF100VPO.bed.gz
ENCFF183YLB	astrocyte of the spinal cord	CTCF	None	https://www.encodeproject.org/files/ENCFF183YLB/@@download/ENCFF183YLB.bed.gz
ENCFF098AMT	HEK293	eGFP-GLI4	None	https://www.encodeproject.org/files/ENCFF098AMT/@@download/ENCFF098AMT.bed.gz
ENCFF338TVS	HEK293	eGFP-SALL2	None	https://www.encodeproject.org/files/ENCFF338TVS/@@download/ENCFF338TVS.bed.gz
ENCFF143KGD	GM12878	HDGF	None	https://www.encodeproject.org/files/ENCFF143KGD/@@download/ENCFF143KGD.bed.gz
ENCFF655AOY	liver	ATF3	None	https://www.encodeproject.org/files/ENCFF655AOY/@@download/ENCFF655AOY.bed.gz
ENCFF131VZY	K562	eGFP-GTF2E2	None	https://www.encodeproject.org/files/ENCFF131VZY/@@download/ENCFF131VZY.bed.gz
ENCFF869JTA	K562	SREBF1	None	https://www.encodeproject.org/files/ENCFF869JTA/@@download/ENCFF869JTA.bed.gz
ENCFF581CQM	HepG2	FLAG-RCOR2	None	https://www.encodeproject.org/files/ENCFF581CQM/@@download/ENCFF581CQM.bed.gz
ENCFF615GQC	HepG2	FLAG-ZNF792	None	https://www.encodeproject.org/files/ENCFF615GQC/@@download/ENCFF615GQC.bed.gz
ENCFF269LTR	GM12878	ETV6	None	https://www.encodeproject.org/files/ENCFF269LTR/@@download/ENCFF269LTR.bed.gz
ENCFF833PVL	GM12891	SPI1	None	https://www.encodeproject.org/files/ENCFF833PVL/@@download/ENCFF833PVL.bed.gz
ENCFF108TYZ	HEK293	eGFP-ZNF398	None	https://www.encodeproject.org/files/ENCFF108TYZ/@@download/ENCFF108TYZ.bed.gz
ENCFF710XYY	K562	IRF1	interferon alpha	https://www.encodeproject.org/files/ENCFF710XYY/@@download/ENCFF710XYY.bed.gz
ENCFF848JMT	HepG2	FLAG-ZGPAT	None	https://www.encodeproject.org/files/ENCFF848JMT/@@download/ENCFF848JMT.bed.gz
ENCFF347MTY	HepG2	SIN3B	None	https://www.encodeproject.org/files/ENCFF347MTY/@@download/ENCFF347MTY.bed.gz
ENCFF200RTY	A549	BCL3	ethanol	https://www.encodeproject.org/files/ENCFF200RTY/@@download/ENCFF200RTY.bed.gz
ENCFF492VKT	K562	eGFP-GABPA	None	https://www.encodeproject.org/files/ENCFF492VKT/@@download/ENCFF492VKT.bed.gz
ENCFF735IEO	GM12865	CTCF	None	https://www.encodeproject.org/files/ENCFF735IEO/@@download/ENCFF735IEO.bed.gz
ENCFF256ECY	SK-N-SH	REST	None	https://www.encodeproject.org/files/ENCFF256ECY/@@download/ENCFF256ECY.bed.gz
ENCFF006OFJ	GM12878	MTA2	None	https://www.encodeproject.org/files/ENCFF006OFJ/@@download/ENCFF006OFJ.bed.gz
ENCFF926MTA	HepG2	FLAG-GABP	None	https://www.encodeproject.org/files/ENCFF926MTA/@@download/ENCFF926MTA.bed.gz
ENCFF317FDT	K562	CUX1	None	https://www.encodeproject.org/files/ENCFF317FDT/@@download/ENCFF317FDT.bed.gz
ENCFF886AIM	HepG2	U2AF1	None	https://www.encodeproject.org/files/ENCFF886AIM/@@download/ENCFF886AIM.bed.gz
ENCFF465BGX	K562	eGFP-TAF7	None	https://www.encodeproject.org/files/ENCFF465BGX/@@download/ENCFF465BGX.bed.gz
ENCFF874AEL	HEK293	eGFP-FEZF1	None	https://www.encodeproject.org/files/ENCFF874AEL/@@download/ENCFF874AEL.bed.gz
ENCFF468GCV	GM12878	MEF2C	None	https://www.encodeproject.org/files/ENCFF468GCV/@@download/ENCFF468GCV.bed.gz
ENCFF400JHH	K562	eGFP-ZNF24	None	https://www.encodeproject.org/files/ENCFF400JHH/@@download/ENCFF400JHH.bed.gz
ENCFF627FTK	SK-N-SH	JUND	None	https://www.encodeproject.org/files/ENCFF627FTK/@@download/ENCFF627FTK.bed.gz
ENCFF814WQX	H1-hESC	SRF	None	https://www.encodeproject.org/files/ENCFF814WQX/@@download/ENCFF814WQX.bed.gz
ENCFF376CLS	NT2/D1	SUZ12	None	https://www.encodeproject.org/files/ENCFF376CLS/@@download/ENCFF376CLS.bed.gz
ENCFF777MDP	K562	MCM7	None	https://www.encodeproject.org/files/ENCFF777MDP/@@download/ENCFF777MDP.bed.gz
ENCFF471EGU	HEK293T	ELF4	None	https://www.encodeproject.org/files/ENCFF471EGU/@@download/ENCFF471EGU.bed.gz
ENCFF240VYE	HEK293	eGFP-ZNF311	None	https://www.encodeproject.org/files/ENCFF240VYE/@@download/ENCFF240VYE.bed.gz
ENCFF795JGA	MCF-7	PKNOX1	None	https://www.encodeproject.org/files/ENCFF795JGA/@@download/ENCFF795JGA.bed.gz
ENCFF679UWZ	GM12878	WRNIP1	None	https://www.encodeproject.org/files/ENCFF679UWZ/@@download/ENCFF679UWZ.bed.gz
ENCFF741PQE	liver	FOXA1	None	https://www.encodeproject.org/files/ENCFF741PQE/@@download/ENCFF741PQE.bed.gz
ENCFF951LYB	K562	NR2F6	None	https://www.encodeproject.org/files/ENCFF951LYB/@@download/ENCFF951LYB.bed.gz
ENCFF953PPE	K562	ATF7	None	https://www.encodeproject.org/files/ENCFF953PPE/@@download/ENCFF953PPE.bed.gz
ENCFF111EXG	K562	PHB2	None	https://www.encodeproject.org/files/ENCFF111EXG/@@download/ENCFF111EXG.bed.gz
ENCFF205LME	K562	BCLAF1	None	https://www.encodeproject.org/files/ENCFF205LME/@@download/ENCFF205LME.bed.gz
ENCFF786BQV	HCT116	POLR2A	None	https://www.encodeproject.org/files/ENCFF786BQV/@@download/ENCFF786BQV.bed.gz
ENCFF208GHS	liver	RAD21	None	https://www.encodeproject.org/files/ENCFF208GHS/@@download/ENCFF208GHS.bed.gz
ENCFF738EAY	K562	CSDE1	None	https://www.encodeproject.org/files/ENCFF738EAY/@@download/ENCFF738EAY.bed.gz
ENCFF176LMS	erythroblast	GATA1	None	https://www.encodeproject.org/files/ENCFF176LMS/@@download/ENCFF176LMS.bed.gz
ENCFF336GTB	bipolar neuron	POLR2AphosphoS5	None	https://www.encodeproject.org/files/ENCFF336GTB/@@download/ENCFF336GTB.bed.gz
ENCFF394FTH	GM12878	MLLT1	None	https://www.encodeproject.org/files/ENCFF394FTH/@@download/ENCFF394FTH.bed.gz
ENCFF758QMX	HEK293	eGFP-ZSCAN5A	None	https://www.encodeproject.org/files/ENCFF758QMX/@@download/ENCFF758QMX.bed.gz
ENCFF957NPF	HepG2	FLAG-CEBPG	None	https://www.encodeproject.org/files/ENCFF957NPF/@@download/ENCFF957NPF.bed.gz
ENCFF069SDW	GM12878	CHD7	None	https://www.encodeproject.org/files/ENCFF069SDW/@@download/ENCFF069SDW.bed.gz
ENCFF933XNU	HepG2	SMC3	None	https://www.encodeproject.org/files/ENCFF933XNU/@@download/ENCFF933XNU.bed.gz
ENCFF746RQR	GM12878	NFYB	None	https://www.encodeproject.org/files/ENCFF746RQR/@@download/ENCFF746RQR.bed.gz
ENCFF618UTS	GM12878	RAD21	None	https://www.encodeproject.org/files/ENCFF618UTS/@@download/ENCFF618UTS.bed.gz
ENCFF636PWI	HeLa-S3	POLR2A	None	https://www.encodeproject.org/files/ENCFF636PWI/@@download/ENCFF636PWI.bed.gz
ENCFF910TER	B cell	CTCF	None	https://www.encodeproject.org/files/ENCFF910TER/@@download/ENCFF910TER.bed.gz
ENCFF471NRX	MCF-7	HCFC1	None	https://www.encodeproject.org/files/ENCFF471NRX/@@download/ENCFF471NRX.bed.gz
ENCFF910CRE	A549	JUND	ethanol	https://www.encodeproject.org/files/ENCFF910CRE/@@download/ENCFF910CRE.bed.gz
ENCFF838QKQ	HepG2	HCFC1	None	https://www.encodeproject.org/files/ENCFF838QKQ/@@download/ENCFF838QKQ.bed.gz
ENCFF809CZV	K562	REST	None	https://www.encodeproject.org/files/ENCFF809CZV/@@download/ENCFF809CZV.bed.gz
ENCFF526SDZ	HEK293	eGFP-ZNF548	None	https://www.encodeproject.org/files/ENCFF526SDZ/@@download/ENCFF526SDZ.bed.gz
ENCFF408CMK	K562	NFXL1	None	https://www.encodeproject.org/files/ENCFF408CMK/@@download/ENCFF408CMK.bed.gz
ENCFF405THA	HepG2	FLAG-ZSCAN9	None	https://www.encodeproject.org/files/ENCFF405THA/@@download/ENCFF405THA.bed.gz
ENCFF150MRK	HEK293T	L3MBTL2	None	https://www.encodeproject.org/files/ENCFF150MRK/@@download/ENCFF150MRK.bed.gz
ENCFF657PDF	H1-hESC	SUZ12	None	https://www.encodeproject.org/files/ENCFF657PDF/@@download/ENCFF657PDF.bed.gz
ENCFF481IOH	HEK293	eGFP-ZNF680	None	https://www.encodeproject.org/files/ENCFF481IOH/@@download/ENCFF481IOH.bed.gz
ENCFF907IUT	MCF-7	JUN	None	https://www.encodeproject.org/files/ENCFF907IUT/@@download/ENCFF907IUT.bed.gz
ENCFF393NBO	GM12878	SRF	None	https://www.encodeproject.org/files/ENCFF393NBO/@@download/ENCFF393NBO.bed.gz
ENCFF834DYD	K562	eGFP-CUX1	None	https://www.encodeproject.org/files/ENCFF834DYD/@@download/ENCFF834DYD.bed.gz
ENCFF081YPW	T47D	JUND	None	https://www.encodeproject.org/files/ENCFF081YPW/@@download/ENCFF081YPW.bed.gz
ENCFF810XKE	HEK293T	BHLHE40	None	https://www.encodeproject.org/files/ENCFF810XKE/@@download/ENCFF810XKE.bed.gz
ENCFF035AJG	GM12878	CREM	None	https://www.encodeproject.org/files/ENCFF035AJG/@@download/ENCFF035AJG.bed.gz
ENCFF902EMG	HepG2	CHD2	None	https://www.encodeproject.org/files/ENCFF902EMG/@@download/ENCFF902EMG.bed.gz
ENCFF270PLW	K562	NONO	None	https://www.encodeproject.org/files/ENCFF270PLW/@@download/ENCFF270PLW.bed.gz
ENCFF525FJA	K562	CBX5	None	https://www.encodeproject.org/files/ENCFF525FJA/@@download/ENCFF525FJA.bed.gz
ENCFF508ANP	GM12878	CBX8	None	https://www.encodeproject.org/files/ENCFF508ANP/@@download/ENCFF508ANP.bed.gz
ENCFF154NAC	A549	SP1	ethanol	https://www.encodeproject.org/files/ENCFF154NAC/@@download/ENCFF154NAC.bed.gz
ENCFF155IHW	HEK293	eGFP-ZEB2	None	https://www.encodeproject.org/files/ENCFF155IHW/@@download/ENCFF155IHW.bed.gz
ENCFF594KPG	K562	NFRKB	None	https://www.encodeproject.org/files/ENCFF594KPG/@@download/ENCFF594KPG.bed.gz
ENCFF716KZE	HEK293T	NFRKB	None	https://www.encodeproject.org/files/ENCFF716KZE/@@download/ENCFF716KZE.bed.gz
ENCFF260DMD	HepG2	FLAG-ZNF652	None	https://www.encodeproject.org/files/ENCFF260DMD/@@download/ENCFF260DMD.bed.gz
ENCFF211IIT	HEK293	eGFP-ZNF211	None	https://www.encodeproject.org/files/ENCFF211IIT/@@download/ENCFF211IIT.bed.gz
ENCFF380XEC	GM12878	MXI1	None	https://www.encodeproject.org/files/ENCFF380XEC/@@download/ENCFF380XEC.bed.gz
ENCFF919URJ	liver	ATF3	None	https://www.encodeproject.org/files/ENCFF919URJ/@@download/ENCFF919URJ.bed.gz
ENCFF813QKQ	HEK293	eGFP-OVOL3	None	https://www.encodeproject.org/files/ENCFF813QKQ/@@download/ENCFF813QKQ.bed.gz
ENCFF553NBH	MCF-7	SIX4	None	https://www.encodeproject.org/files/ENCFF553NBH/@@download/ENCFF553NBH.bed.gz
ENCFF335NCG	GM12878	MAFK	None	https://www.encodeproject.org/files/ENCFF335NCG/@@download/ENCFF335NCG.bed.gz
ENCFF438FCN	K562	ZNF318	None	https://www.encodeproject.org/files/ENCFF438FCN/@@download/ENCFF438FCN.bed.gz
ENCFF377FEJ	HepG2	GTF2F1	None	https://www.encodeproject.org/files/ENCFF377FEJ/@@download/ENCFF377FEJ.bed.gz
ENCFF767SOM	fibroblast of lung	EZH2	None	https://www.encodeproject.org/files/ENCFF767SOM/@@download/ENCFF767SOM.bed.gz
ENCFF158NBU	HepG2	ZHX2	None	https://www.encodeproject.org/files/ENCFF158NBU/@@download/ENCFF158NBU.bed.gz
ENCFF401MQL	HFF-Myc	CTCF	None	https://www.encodeproject.org/files/ENCFF401MQL/@@download/ENCFF401MQL.bed.gz
ENCFF356XXS	MCF-7	FOXK2	None	https://www.encodeproject.org/files/ENCFF356XXS/@@download/ENCFF356XXS.bed.gz
ENCFF144DMD	K562	THAP1	None	https://www.encodeproject.org/files/ENCFF144DMD/@@download/ENCFF144DMD.bed.gz
ENCFF489RYB	MCF 10A	POLR2A	ethanol	https://www.encodeproject.org/files/ENCFF489RYB/@@download/ENCFF489RYB.bed.gz
ENCFF467MXY	HepG2	FLAG-TEAD3	None	https://www.encodeproject.org/files/ENCFF467MXY/@@download/ENCFF467MXY.bed.gz
ENCFF891JAX	GM12878	SMAD5	None	https://www.encodeproject.org/files/ENCFF891JAX/@@download/ENCFF891JAX.bed.gz
ENCFF337RFK	HEK293T	FOXK2	None	https://www.encodeproject.org/files/ENCFF337RFK/@@download/ENCFF337RFK.bed.gz
ENCFF035UBW	HEK293	eGFP-KLF9	None	https://www.encodeproject.org/files/ENCFF035UBW/@@download/ENCFF035UBW.bed.gz
ENCFF989JWG	GM12878	ZNF24	None	https://www.encodeproject.org/files/ENCFF989JWG/@@download/ENCFF989JWG.bed.gz
ENCFF704DME	HepG2	FOXA2	None	https://www.encodeproject.org/files/ENCFF704DME/@@download/ENCFF704DME.bed.gz
ENCFF251ZSJ	K562	eGFP-IRF1	None	https://www.encodeproject.org/files/ENCFF251ZSJ/@@download/ENCFF251ZSJ.bed.gz
ENCFF602YIK	K562	USF2	None	https://www.encodeproject.org/files/ENCFF602YIK/@@download/ENCFF602YIK.bed.gz
ENCFF089CHZ	HEK293	eGFP-ZNF623	None	https://www.encodeproject.org/files/ENCFF089CHZ/@@download/ENCFF089CHZ.bed.gz
ENCFF695KNI	K562	MYC	interferon alpha	https://www.encodeproject.org/files/ENCFF695KNI/@@download/ENCFF695KNI.bed.gz
ENCFF497YYA	HEK293	eGFP-ZNF354C	None	https://www.encodeproject.org/files/ENCFF497YYA/@@download/ENCFF497YYA.bed.gz
ENCFF790ENL	HepG2	FLAG-TEAD1	None	https://www.encodeproject.org/files/ENCFF790ENL/@@download/ENCFF790ENL.bed.gz
ENCFF222NHS	HepG2	SIN3A	None	https://www.encodeproject.org/files/ENCFF222NHS/@@download/ENCFF222NHS.bed.gz
ENCFF672AGD	K562	HDAC2	None	https://www.encodeproject.org/files/ENCFF672AGD/@@download/ENCFF672AGD.bed.gz
ENCFF896OWK	GM12878	E2F4	None	https://www.encodeproject.org/files/ENCFF896OWK/@@download/ENCFF896OWK.bed.gz
ENCFF606VIF	HeLa-S3	ZHX1	None	https://www.encodeproject.org/files/ENCFF606VIF/@@download/ENCFF606VIF.bed.gz
ENCFF851IPG	HepG2	FLAG-RAD21	None	https://www.encodeproject.org/files/ENCFF851IPG/@@download/ENCFF851IPG.bed.gz
ENCFF690NDS	HEK293	eGFP-PRDM1	None	https://www.encodeproject.org/files/ENCFF690NDS/@@download/ENCFF690NDS.bed.gz
ENCFF253LJN	HepG2	FLAG-BCL6_isoform1	None	https://www.encodeproject.org/files/ENCFF253LJN/@@download/ENCFF253LJN.bed.gz
ENCFF366UMH	HEK293	eGFP-ZNF174	None	https://www.encodeproject.org/files/ENCFF366UMH/@@download/ENCFF366UMH.bed.gz
ENCFF235PWV	HepG2	FLAG-SOX13_isoform1	None	https://www.encodeproject.org/files/ENCFF235PWV/@@download/ENCFF235PWV.bed.gz
ENCFF429LKK	H1-hESC	BACH1	None	https://www.encodeproject.org/files/ENCFF429LKK/@@download/ENCFF429LKK.bed.gz
ENCFF044TCD	K562	eGFP-ZNF589	None	https://www.encodeproject.org/files/ENCFF044TCD/@@download/ENCFF044TCD.bed.gz
ENCFF305PVK	HEK293	eGFP-ZNF391	None	https://www.encodeproject.org/files/ENCFF305PVK/@@download/ENCFF305PVK.bed.gz
ENCFF071JZI	MCF-7	CTCF	None	https://www.encodeproject.org/files/ENCFF071JZI/@@download/ENCFF071JZI.bed.gz
ENCFF578XIP	GM12878	FOXK2	None	https://www.encodeproject.org/files/ENCFF578XIP/@@download/ENCFF578XIP.bed.gz
ENCFF643EJZ	liver	NR2F2	None	https://www.encodeproject.org/files/ENCFF643EJZ/@@download/ENCFF643EJZ.bed.gz
ENCFF434NOC	GM12878	REST	None	https://www.encodeproject.org/files/ENCFF434NOC/@@download/ENCFF434NOC.bed.gz
ENCFF012QKZ	HEK293	eGFP-REST	None	https://www.encodeproject.org/files/ENCFF012QKZ/@@download/ENCFF012QKZ.bed.gz
ENCFF794VYB	GM12878	POLR2A	None	https://www.encodeproject.org/files/ENCFF794VYB/@@download/ENCFF794VYB.bed.gz
ENCFF215CSP	K562	WDR5	None	https://www.encodeproject.org/files/ENCFF215CSP/@@download/ENCFF215CSP.bed.gz
ENCFF715VBE	HEK293	eGFP-ZNF544	None	https://www.encodeproject.org/files/ENCFF715VBE/@@download/ENCFF715VBE.bed.gz
ENCFF652LEH	fibroblast of upper leg skin	CTCF	None	https://www.encodeproject.org/files/ENCFF652LEH/@@download/ENCFF652LEH.bed.gz
ENCFF549HYB	GM12878	SIN3A	None	https://www.encodeproject.org/files/ENCFF549HYB/@@download/ENCFF549HYB.bed.gz
ENCFF939CTJ	HEK293	eGFP-GFI1B	None	https://www.encodeproject.org/files/ENCFF939CTJ/@@download/ENCFF939CTJ.bed.gz
ENCFF099SQG	HepG2	ARNT	None	https://www.encodeproject.org/files/ENCFF099SQG/@@download/ENCFF099SQG.bed.gz
ENCFF387FKQ	HL-60	GABPA	None	https://www.encodeproject.org/files/ENCFF387FKQ/@@download/ENCFF387FKQ.bed.gz
ENCFF213EHL	K562	TARDBP	None	https://www.encodeproject.org/files/ENCFF213EHL/@@download/ENCFF213EHL.bed.gz
ENCFF239TCZ	DND-41	CTCF	None	https://www.encodeproject.org/files/ENCFF239TCZ/@@download/ENCFF239TCZ.bed.gz
ENCFF907JXH	GM12878	ZBED1	None	https://www.encodeproject.org/files/ENCFF907JXH/@@download/ENCFF907JXH.bed.gz
ENCFF027GDP	K562	eGFP-CREB3	None	https://www.encodeproject.org/files/ENCFF027GDP/@@download/ENCFF027GDP.bed.gz
ENCFF527MOR	HepG2	HDAC1	None	https://www.encodeproject.org/files/ENCFF527MOR/@@download/ENCFF527MOR.bed.gz
ENCFF414UWR	HEK293	eGFP-ZNF555	None	https://www.encodeproject.org/files/ENCFF414UWR/@@download/ENCFF414UWR.bed.gz
ENCFF106YYN	HepG2	YBX1	None	https://www.encodeproject.org/files/ENCFF106YYN/@@download/ENCFF106YYN.bed.gz
ENCFF115XBG	erythroblast	GATA1	None	https://www.encodeproject.org/files/ENCFF115XBG/@@download/ENCFF115XBG.bed.gz
ENCFF183ZNB	H1-hESC	HDAC2	None	https://www.encodeproject.org/files/ENCFF183ZNB/@@download/ENCFF183ZNB.bed.gz
ENCFF188AYL	GM12878	EBF1	None	https://www.encodeproject.org/files/ENCFF188AYL/@@download/ENCFF188AYL.bed.gz
ENCFF595VLA	SK-N-SH	RCOR1	None	https://www.encodeproject.org/files/ENCFF595VLA/@@download/ENCFF595VLA.bed.gz
ENCFF166MJJ	K562	eGFP-IRF9	None	https://www.encodeproject.org/files/ENCFF166MJJ/@@download/ENCFF166MJJ.bed.gz
ENCFF037UMP	K562	MLLT1	None	https://www.encodeproject.org/files/ENCFF037UMP/@@download/ENCFF037UMP.bed.gz
ENCFF093TYW	H1-hESC	JUND	None	https://www.encodeproject.org/files/ENCFF093TYW/@@download/ENCFF093TYW.bed.gz
ENCFF883BHO	HepG2	GABPA	None	https://www.encodeproject.org/files/ENCFF883BHO/@@download/ENCFF883BHO.bed.gz
ENCFF407HRS	IMR-90	ELK1	None	https://www.encodeproject.org/files/ENCFF407HRS/@@download/ENCFF407HRS.bed.gz
ENCFF249ZSW	K562	KMT2B	None	https://www.encodeproject.org/files/ENCFF249ZSW/@@download/ENCFF249ZSW.bed.gz
ENCFF195JOB	K562	ZNF316	None	https://www.encodeproject.org/files/ENCFF195JOB/@@download/ENCFF195JOB.bed.gz
ENCFF593FWV	K562	SIX5	None	https://www.encodeproject.org/files/ENCFF593FWV/@@download/ENCFF593FWV.bed.gz
ENCFF747GDL	neural cell	EP300	None	https://www.encodeproject.org/files/ENCFF747GDL/@@download/ENCFF747GDL.bed.gz
ENCFF840OHH	HepG2	TRIM22	None	https://www.encodeproject.org/files/ENCFF840OHH/@@download/ENCFF840OHH.bed.gz
ENCFF493NZN	K562	KDM1A	None	https://www.encodeproject.org/files/ENCFF493NZN/@@download/ENCFF493NZN.bed.gz
ENCFF277SUI	HEK293	eGFP-REPIN1	None	https://www.encodeproject.org/files/ENCFF277SUI/@@download/ENCFF277SUI.bed.gz
ENCFF709IUJ	K562	eGFP-ZFX	None	https://www.encodeproject.org/files/ENCFF709IUJ/@@download/ENCFF709IUJ.bed.gz
ENCFF830UEH	K562	MITF	None	https://www.encodeproject.org/files/ENCFF830UEH/@@download/ENCFF830UEH.bed.gz
ENCFF804ARW	K562	PKNOX1	None	https://www.encodeproject.org/files/ENCFF804ARW/@@download/ENCFF804ARW.bed.gz
ENCFF633NFW	PFSK-1	REST	None	https://www.encodeproject.org/files/ENCFF633NFW/@@download/ENCFF633NFW.bed.gz
ENCFF653WEF	K562	CTCFL	None	https://www.encodeproject.org/files/ENCFF653WEF/@@download/ENCFF653WEF.bed.gz
ENCFF476OYZ	H1-hESC	RING1	None	https://www.encodeproject.org/files/ENCFF476OYZ/@@download/ENCFF476OYZ.bed.gz
ENCFF384YHL	MCF-7	MTA3	None	https://www.encodeproject.org/files/ENCFF384YHL/@@download/ENCFF384YHL.bed.gz
ENCFF778ZQK	HEK293	eGFP-ZNF23	None	https://www.encodeproject.org/files/ENCFF778ZQK/@@download/ENCFF778ZQK.bed.gz
ENCFF939GJQ	HEK293	eGFP-ZNF521	None	https://www.encodeproject.org/files/ENCFF939GJQ/@@download/ENCFF939GJQ.bed.gz
ENCFF223VHR	HepG2	SMARCE1	None	https://www.encodeproject.org/files/ENCFF223VHR/@@download/ENCFF223VHR.bed.gz
ENCFF019YHK	HEK293	eGFP-ZNF707	None	https://www.encodeproject.org/files/ENCFF019YHK/@@download/ENCFF019YHK.bed.gz
ENCFF682VTY	HEK293	eGFP-ZNF547	None	https://www.encodeproject.org/files/ENCFF682VTY/@@download/ENCFF682VTY.bed.gz
ENCFF606DWB	liver	NR2F2	None	https://www.encodeproject.org/files/ENCFF606DWB/@@download/ENCFF606DWB.bed.gz
ENCFF442SGT	HepG2	POLR2A	None	https://www.encodeproject.org/files/ENCFF442SGT/@@download/ENCFF442SGT.bed.gz
ENCFF183HLJ	H1-hESC	YY1	None	https://www.encodeproject.org/files/ENCFF183HLJ/@@download/ENCFF183HLJ.bed.gz
ENCFF118NSY	HEK293	eGFP-OSR2	None	https://www.encodeproject.org/files/ENCFF118NSY/@@download/ENCFF118NSY.bed.gz
ENCFF452QMO	SH-SY5Y	GATA3	None	https://www.encodeproject.org/files/ENCFF452QMO/@@download/ENCFF452QMO.bed.gz
ENCFF967SJM	H1-hESC	RBBP5	None	https://www.encodeproject.org/files/ENCFF967SJM/@@download/ENCFF967SJM.bed.gz
ENCFF967BIX	K562	eGFP-NFE2L1	None	https://www.encodeproject.org/files/ENCFF967BIX/@@download/ENCFF967BIX.bed.gz
ENCFF751UFO	HepG2	FLAG-DRAP1	None	https://www.encodeproject.org/files/ENCFF751UFO/@@download/ENCFF751UFO.bed.gz
ENCFF327NWI	HEK293	eGFP-ZSCAN18	None	https://www.encodeproject.org/files/ENCFF327NWI/@@download/ENCFF327NWI.bed.gz
ENCFF375FSG	HEK293	eGFP-KLF8	None	https://www.encodeproject.org/files/ENCFF375FSG/@@download/ENCFF375FSG.bed.gz
ENCFF662GRH	A549	CHD1	None	https://www.encodeproject.org/files/ENCFF662GRH/@@download/ENCFF662GRH.bed.gz
ENCFF671YEU	K562	eGFP-NFE2L1	None	https://www.encodeproject.org/files/ENCFF671YEU/@@download/ENCFF671YEU.bed.gz
ENCFF883YBP	HEK293	ZNF263	None	https://www.encodeproject.org/files/ENCFF883YBP/@@download/ENCFF883YBP.bed.gz
ENCFF090GMA	MCF-7	SMARCA5	None	https://www.encodeproject.org/files/ENCFF090GMA/@@download/ENCFF090GMA.bed.gz
ENCFF261LSG	HepG2	FLAG-MIER3	None	https://www.encodeproject.org/files/ENCFF261LSG/@@download/ENCFF261LSG.bed.gz
ENCFF059AZP	K562	ZBTB11	None	https://www.encodeproject.org/files/ENCFF059AZP/@@download/ENCFF059AZP.bed.gz
ENCFF547CLG	pancreas	CTCF	None	https://www.encodeproject.org/files/ENCFF547CLG/@@download/ENCFF547CLG.bed.gz
ENCFF120LIC	HepG2	FLAG-HOMEZ	None	https://www.encodeproject.org/files/ENCFF120LIC/@@download/ENCFF120LIC.bed.gz
ENCFF766ZRX	endothelial cell of umbilical vein	POLR2AphosphoS5	None	https://www.encodeproject.org/files/ENCFF766ZRX/@@download/ENCFF766ZRX.bed.gz
ENCFF457LFN	GM12878	GABPA	None	https://www.encodeproject.org/files/ENCFF457LFN/@@download/ENCFF457LFN.bed.gz
ENCFF876CPX	K562	RNF2	None	https://www.encodeproject.org/files/ENCFF876CPX/@@download/ENCFF876CPX.bed.gz
ENCFF381QID	HEK293	eGFP-ZNF501	None	https://www.encodeproject.org/files/ENCFF381QID/@@download/ENCFF381QID.bed.gz
ENCFF536RRU	liver	CTCF	None	https://www.encodeproject.org/files/ENCFF536RRU/@@download/ENCFF536RRU.bed.gz
ENCFF196UZE	K562	CEBPB	None	https://www.encodeproject.org/files/ENCFF196UZE/@@download/ENCFF196UZE.bed.gz
ENCFF548HXK	GM12878	TRIM22	None	https://www.encodeproject.org/files/ENCFF548HXK/@@download/ENCFF548HXK.bed.gz
ENCFF399XGL	HEK293T	LEF1	None	https://www.encodeproject.org/files/ENCFF399XGL/@@download/ENCFF399XGL.bed.gz
ENCFF823LVL	liver	FOXA1	None	https://www.encodeproject.org/files/ENCFF823LVL/@@download/ENCFF823LVL.bed.gz
ENCFF059ELL	MCF 10A	FOS	afimoxifene	https://www.encodeproject.org/files/ENCFF059ELL/@@download/ENCFF059ELL.bed.gz
ENCFF207FUE	K562	ATF2	None	https://www.encodeproject.org/files/ENCFF207FUE/@@download/ENCFF207FUE.bed.gz
ENCFF339LOH	HepG2	EP300	None	https://www.encodeproject.org/files/ENCFF339LOH/@@download/ENCFF339LOH.bed.gz
ENCFF854FKK	MCF 10A	STAT3	ethanol	https://www.encodeproject.org/files/ENCFF854FKK/@@download/ENCFF854FKK.bed.gz
ENCFF878CYO	MCF-7	MLLT1	None	https://www.encodeproject.org/files/ENCFF878CYO/@@download/ENCFF878CYO.bed.gz
ENCFF868ZRM	HeLa-S3	GABPA	None	https://www.encodeproject.org/files/ENCFF868ZRM/@@download/ENCFF868ZRM.bed.gz
ENCFF237YVA	HEK293	eGFP-ZNF140	None	https://www.encodeproject.org/files/ENCFF237YVA/@@download/ENCFF237YVA.bed.gz
ENCFF718EJX	MCF 10A	STAT3	afimoxifene	https://www.encodeproject.org/files/ENCFF718EJX/@@download/ENCFF718EJX.bed.gz
ENCFF293PVG	NT2/D1	YY1	None	https://www.encodeproject.org/files/ENCFF293PVG/@@download/ENCFF293PVG.bed.gz
ENCFF897LDW	K562	NFYB	None	https://www.encodeproject.org/files/ENCFF897LDW/@@download/ENCFF897LDW.bed.gz
ENCFF749WKK	K562	TCF7L2	None	https://www.encodeproject.org/files/ENCFF749WKK/@@download/ENCFF749WKK.bed.gz
ENCFF275XNU	K562	CBX3	None	https://www.encodeproject.org/files/ENCFF275XNU/@@download/ENCFF275XNU.bed.gz
ENCFF309XXF	GM12878	HCFC1	None	https://www.encodeproject.org/files/ENCFF309XXF/@@download/ENCFF309XXF.bed.gz
ENCFF803HGS	GM12878	EP300	None	https://www.encodeproject.org/files/ENCFF803HGS/@@download/ENCFF803HGS.bed.gz
ENCFF916LHV	HepG2	ZBTB40	None	https://www.encodeproject.org/files/ENCFF916LHV/@@download/ENCFF916LHV.bed.gz
ENCFF304TYI	HEK293	eGFP-ZNF133	None	https://www.encodeproject.org/files/ENCFF304TYI/@@download/ENCFF304TYI.bed.gz
ENCFF423JNJ	H1-hESC	PAF1	None	https://www.encodeproject.org/files/ENCFF423JNJ/@@download/ENCFF423JNJ.bed.gz
ENCFF757UDB	K562	NCOR1	None	https://www.encodeproject.org/files/ENCFF757UDB/@@download/ENCFF757UDB.bed.gz
ENCFF914QSN	K562	NR2C2	None	https://www.encodeproject.org/files/ENCFF914QSN/@@download/ENCFF914QSN.bed.gz
ENCFF402JJL	HEK293	eGFP-ZBTB48	None	https://www.encodeproject.org/files/ENCFF402JJL/@@download/ENCFF402JJL.bed.gz
ENCFF503LMD	K562	FOSL1	None	https://www.encodeproject.org/files/ENCFF503LMD/@@download/ENCFF503LMD.bed.gz
ENCFF674RQX	A549	MYC	None	https://www.encodeproject.org/files/ENCFF674RQX/@@download/ENCFF674RQX.bed.gz
ENCFF317VVJ	MCF-7	ZNF592	None	https://www.encodeproject.org/files/ENCFF317VVJ/@@download/ENCFF317VVJ.bed.gz
ENCFF667FTY	GM12878	ATF7	None	https://www.encodeproject.org/files/ENCFF667FTY/@@download/ENCFF667FTY.bed.gz
ENCFF190IHG	K562	MEF2A	None	https://www.encodeproject.org/files/ENCFF190IHG/@@download/ENCFF190IHG.bed.gz
ENCFF764DOP	HepG2	U2AF2	None	https://www.encodeproject.org/files/ENCFF764DOP/@@download/ENCFF764DOP.bed.gz
ENCFF937LGS	K562	TARDBP	None	https://www.encodeproject.org/files/ENCFF937LGS/@@download/ENCFF937LGS.bed.gz
ENCFF372AVL	GM12878	BCL3	None	https://www.encodeproject.org/files/ENCFF372AVL/@@download/ENCFF372AVL.bed.gz
ENCFF287QDZ	MCF-7	eGFP-KLF4	None	https://www.encodeproject.org/files/ENCFF287QDZ/@@download/ENCFF287QDZ.bed.gz
ENCFF532AWE	MCF-7	HDGF	None	https://www.encodeproject.org/files/ENCFF532AWE/@@download/ENCFF532AWE.bed.gz
ENCFF349TOJ	Panc1	CTCF	None	https://www.encodeproject.org/files/ENCFF349TOJ/@@download/ENCFF349TOJ.bed.gz
ENCFF629BKP	skeletal muscle myoblast	EZH2	None	https://www.encodeproject.org/files/ENCFF629BKP/@@download/ENCFF629BKP.bed.gz
ENCFF003MTQ	K562	eGFP-ADNP	None	https://www.encodeproject.org/files/ENCFF003MTQ/@@download/ENCFF003MTQ.bed.gz
ENCFF491IMR	HepG2	SFPQ	None	https://www.encodeproject.org/files/ENCFF491IMR/@@download/ENCFF491IMR.bed.gz
ENCFF567RLB	HEK293	eGFP-ZSCAN26	None	https://www.encodeproject.org/files/ENCFF567RLB/@@download/ENCFF567RLB.bed.gz
ENCFF825GFC	A549	KDM5A	None	https://www.encodeproject.org/files/ENCFF825GFC/@@download/ENCFF825GFC.bed.gz
ENCFF002VCK	MCF-7	MBD2	None	https://www.encodeproject.org/files/ENCFF002VCK/@@download/ENCFF002VCK.bed.gz
ENCFF100GWW	H1-hESC	CHD7	None	https://www.encodeproject.org/files/ENCFF100GWW/@@download/ENCFF100GWW.bed.gz
ENCFF579HZW	HepG2	FOXP1	None	https://www.encodeproject.org/files/ENCFF579HZW/@@download/ENCFF579HZW.bed.gz
ENCFF505FJH	A549	RCOR1	None	https://www.encodeproject.org/files/ENCFF505FJH/@@download/ENCFF505FJH.bed.gz
ENCFF855UMP	A549	CEBPB	None	https://www.encodeproject.org/files/ENCFF855UMP/@@download/ENCFF855UMP.bed.gz
ENCFF058ADL	MCF-7	ZNF579	None	https://www.encodeproject.org/files/ENCFF058ADL/@@download/ENCFF058ADL.bed.gz
ENCFF647FMI	K562	ZNF316	None	https://www.encodeproject.org/files/ENCFF647FMI/@@download/ENCFF647FMI.bed.gz
ENCFF595JHJ	GM12878	SKIL	None	https://www.encodeproject.org/files/ENCFF595JHJ/@@download/ENCFF595JHJ.bed.gz
ENCFF895AOF	HepG2	USF1	None	https://www.encodeproject.org/files/ENCFF895AOF/@@download/ENCFF895AOF.bed.gz
ENCFF443TUR	K562	FOXA1	None	https://www.encodeproject.org/files/ENCFF443TUR/@@download/ENCFF443TUR.bed.gz
ENCFF130WFH	HepG2	FLAG-ATF1	None	https://www.encodeproject.org/files/ENCFF130WFH/@@download/ENCFF130WFH.bed.gz
ENCFF276FAU	SK-N-SH	YY1	all-trans-retinoic acid	https://www.encodeproject.org/files/ENCFF276FAU/@@download/ENCFF276FAU.bed.gz
ENCFF645LGE	T47D	ESR1	genistein	https://www.encodeproject.org/files/ENCFF645LGE/@@download/ENCFF645LGE.bed.gz
ENCFF275JQE	HEK293	eGFP-ZBTB7A	None	https://www.encodeproject.org/files/ENCFF275JQE/@@download/ENCFF275JQE.bed.gz
ENCFF399PNA	brain microvascular endothelial cell	CTCF	None	https://www.encodeproject.org/files/ENCFF399PNA/@@download/ENCFF399PNA.bed.gz
ENCFF314BZO	HEK293	eGFP-ZNF610	None	https://www.encodeproject.org/files/ENCFF314BZO/@@download/ENCFF314BZO.bed.gz
ENCFF615OFW	HEK293	eGFP-ZFP3	None	https://www.encodeproject.org/files/ENCFF615OFW/@@download/ENCFF615OFW.bed.gz
ENCFF867XUT	HepG2	NBN	None	https://www.encodeproject.org/files/ENCFF867XUT/@@download/ENCFF867XUT.bed.gz
ENCFF531LRF	MCF-7	ARID3A	None	https://www.encodeproject.org/files/ENCFF531LRF/@@download/ENCFF531LRF.bed.gz
ENCFF600EIK	HEK293	eGFP-ZNF148	None	https://www.encodeproject.org/files/ENCFF600EIK/@@download/ENCFF600EIK.bed.gz
ENCFF038PPG	K562	ESRRA	None	https://www.encodeproject.org/files/ENCFF038PPG/@@download/ENCFF038PPG.bed.gz
ENCFF737KKO	HepG2	ATF2	None	https://www.encodeproject.org/files/ENCFF737KKO/@@download/ENCFF737KKO.bed.gz
ENCFF017OFK	HepG2	CEBPB	None	https://www.encodeproject.org/files/ENCFF017OFK/@@download/ENCFF017OFK.bed.gz
ENCFF724JQX	K562	eGFP-DIDO1	None	https://www.encodeproject.org/files/ENCFF724JQX/@@download/ENCFF724JQX.bed.gz
ENCFF386ZWB	K562	MCM5	None	https://www.encodeproject.org/files/ENCFF386ZWB/@@download/ENCFF386ZWB.bed.gz
ENCFF271FAK	GM12878	YY1	None	https://www.encodeproject.org/files/ENCFF271FAK/@@download/ENCFF271FAK.bed.gz
ENCFF129MGH	HEK293	eGFP-ZNF138	None	https://www.encodeproject.org/files/ENCFF129MGH/@@download/ENCFF129MGH.bed.gz
ENCFF389LKZ	K562	RNF2	None	https://www.encodeproject.org/files/ENCFF389LKZ/@@download/ENCFF389LKZ.bed.gz
ENCFF766HDH	HEK293	eGFP-ZSCAN16	None	https://www.encodeproject.org/files/ENCFF766HDH/@@download/ENCFF766HDH.bed.gz
ENCFF236SLK	HepG2	FLAG-KLF11	None	https://www.encodeproject.org/files/ENCFF236SLK/@@download/ENCFF236SLK.bed.gz
ENCFF116XHX	GM12873	CTCF	None	https://www.encodeproject.org/files/ENCFF116XHX/@@download/ENCFF116XHX.bed.gz
ENCFF293PUF	MCF-7	ZKSCAN1	None	https://www.encodeproject.org/files/ENCFF293PUF/@@download/ENCFF293PUF.bed.gz
ENCFF503PQW	HepG2	FLAG-ELF3	None	https://www.encodeproject.org/files/ENCFF503PQW/@@download/ENCFF503PQW.bed.gz
ENCFF303TLQ	HepG2	FLAG-ZNF511	None	https://www.encodeproject.org/files/ENCFF303TLQ/@@download/ENCFF303TLQ.bed.gz
ENCFF035AMN	HEK293	eGFP-ZNF157	None	https://www.encodeproject.org/files/ENCFF035AMN/@@download/ENCFF035AMN.bed.gz
ENCFF857EDP	A549	RNF2	None	https://www.encodeproject.org/files/ENCFF857EDP/@@download/ENCFF857EDP.bed.gz
ENCFF627GPM	GM12878	RBBP5	None	https://www.encodeproject.org/files/ENCFF627GPM/@@download/ENCFF627GPM.bed.gz
ENCFF554QVX	HepG2	FLAG-NR2F1	None	https://www.encodeproject.org/files/ENCFF554QVX/@@download/ENCFF554QVX.bed.gz
ENCFF828FPY	A549	NR3C1	ethanol	https://www.encodeproject.org/files/ENCFF828FPY/@@download/ENCFF828FPY.bed.gz
ENCFF789EME	MCF-7	MYC	None	https://www.encodeproject.org/files/ENCFF789EME/@@download/ENCFF789EME.bed.gz
ENCFF307MMO	A549	ELK1	None	https://www.encodeproject.org/files/ENCFF307MMO/@@download/ENCFF307MMO.bed.gz
ENCFF410PQD	K562	eGFP-TSC22D4	None	https://www.encodeproject.org/files/ENCFF410PQD/@@download/ENCFF410PQD.bed.gz
ENCFF695HIB	HepG2	FLAG-NFIA_isoform1	None	https://www.encodeproject.org/files/ENCFF695HIB/@@download/ENCFF695HIB.bed.gz
ENCFF510ZPK	H1-hESC	SIX5	None	https://www.encodeproject.org/files/ENCFF510ZPK/@@download/ENCFF510ZPK.bed.gz
ENCFF636ARM	HepG2	SP1	None	https://www.encodeproject.org/files/ENCFF636ARM/@@download/ENCFF636ARM.bed.gz
ENCFF315QEI	K562	DPF2	None	https://www.encodeproject.org/files/ENCFF315QEI/@@download/ENCFF315QEI.bed.gz
ENCFF608GNP	K562	eGFP-PBX2	None	https://www.encodeproject.org/files/ENCFF608GNP/@@download/ENCFF608GNP.bed.gz
ENCFF109HIE	SK-N-SH	JUND	None	https://www.encodeproject.org/files/ENCFF109HIE/@@download/ENCFF109HIE.bed.gz
ENCFF537EEN	HEK293	eGFP-ZNF132	None	https://www.encodeproject.org/files/ENCFF537EEN/@@download/ENCFF537EEN.bed.gz
ENCFF996MRE	neural cell	POLR2AphosphoS5	None	https://www.encodeproject.org/files/ENCFF996MRE/@@download/ENCFF996MRE.bed.gz
ENCFF648VIL	HepG2	FOXA1	None	https://www.encodeproject.org/files/ENCFF648VIL/@@download/ENCFF648VIL.bed.gz
ENCFF829IJE	HEK293	eGFP-ZNF785	None	https://www.encodeproject.org/files/ENCFF829IJE/@@download/ENCFF829IJE.bed.gz
ENCFF245FMD	GM12878	BACH1	None	https://www.encodeproject.org/files/ENCFF245FMD/@@download/ENCFF245FMD.bed.gz
ENCFF690IGM	H1-hESC	REST	None	https://www.encodeproject.org/files/ENCFF690IGM/@@download/ENCFF690IGM.bed.gz
ENCFF018NNF	GM12878	IKZF1	None	https://www.encodeproject.org/files/ENCFF018NNF/@@download/ENCFF018NNF.bed.gz
ENCFF161BNR	K562	UBTF	None	https://www.encodeproject.org/files/ENCFF161BNR/@@download/ENCFF161BNR.bed.gz
ENCFF374UIH	H1-hESC	POLR2A	None	https://www.encodeproject.org/files/ENCFF374UIH/@@download/ENCFF374UIH.bed.gz
ENCFF023LJV	HepG2	EP300	None	https://www.encodeproject.org/files/ENCFF023LJV/@@download/ENCFF023LJV.bed.gz
ENCFF698NYD	SK-N-SH	USF1	all-trans-retinoic acid	https://www.encodeproject.org/files/ENCFF698NYD/@@download/ENCFF698NYD.bed.gz
ENCFF554UPA	K562	GABPA	None	https://www.encodeproject.org/files/ENCFF554UPA/@@download/ENCFF554UPA.bed.gz
ENCFF468OUJ	HepG2	HNF4A	None	https://www.encodeproject.org/files/ENCFF468OUJ/@@download/ENCFF468OUJ.bed.gz
ENCFF812UIZ	HepG2	CEBPD	None	https://www.encodeproject.org/files/ENCFF812UIZ/@@download/ENCFF812UIZ.bed.gz
ENCFF909LIE	MCF-7	GATA3	None	https://www.encodeproject.org/files/ENCFF909LIE/@@download/ENCFF909LIE.bed.gz
ENCFF200CCE	H1-hESC	NRF1	None	https://www.encodeproject.org/files/ENCFF200CCE/@@download/ENCFF200CCE.bed.gz
ENCFF793SZW	HEK293	eGFP-GLI2	None	https://www.encodeproject.org/files/ENCFF793SZW/@@download/ENCFF793SZW.bed.gz
ENCFF680USG	K562	E2F6	None	https://www.encodeproject.org/files/ENCFF680USG/@@download/ENCFF680USG.bed.gz
ENCFF054DHS	HepG2	EZH2	None	https://www.encodeproject.org/files/ENCFF054DHS/@@download/ENCFF054DHS.bed.gz
ENCFF388BTU	Panc1	REST	None	https://www.encodeproject.org/files/ENCFF388BTU/@@download/ENCFF388BTU.bed.gz
ENCFF549HMO	K562	KAT8	None	https://www.encodeproject.org/files/ENCFF549HMO/@@download/ENCFF549HMO.bed.gz
ENCFF959LXT	A549	KDM1A	None	https://www.encodeproject.org/files/ENCFF959LXT/@@download/ENCFF959LXT.bed.gz
ENCFF838NIW	K562	MYC	interferon gamma	https://www.encodeproject.org/files/ENCFF838NIW/@@download/ENCFF838NIW.bed.gz
ENCFF070WGY	HepG2	ZNF143	None	https://www.encodeproject.org/files/ENCFF070WGY/@@download/ENCFF070WGY.bed.gz
ENCFF506PIV	HL-60	SPI1	None	https://www.encodeproject.org/files/ENCFF506PIV/@@download/ENCFF506PIV.bed.gz
ENCFF580TAE	GM12878	ZNF207	None	https://www.encodeproject.org/files/ENCFF580TAE/@@download/ENCFF580TAE.bed.gz
ENCFF979BQI	GM12878	ETV6	None	https://www.encodeproject.org/files/ENCFF979BQI/@@download/ENCFF979BQI.bed.gz
ENCFF558SDJ	K562	eGFP-ZNF512	None	https://www.encodeproject.org/files/ENCFF558SDJ/@@download/ENCFF558SDJ.bed.gz
ENCFF638SAT	K562	eGFP-CEBPG	None	https://www.encodeproject.org/files/ENCFF638SAT/@@download/ENCFF638SAT.bed.gz
ENCFF291BVN	HepG2	FLAG-RFXANK	None	https://www.encodeproject.org/files/ENCFF291BVN/@@download/ENCFF291BVN.bed.gz
ENCFF356LKG	MCF-7	CREB1	None	https://www.encodeproject.org/files/ENCFF356LKG/@@download/ENCFF356LKG.bed.gz
ENCFF630IDY	HepG2	FOSL2	None	https://www.encodeproject.org/files/ENCFF630IDY/@@download/ENCFF630IDY.bed.gz
ENCFF023PLP	K562	NBN	None	https://www.encodeproject.org/files/ENCFF023PLP/@@download/ENCFF023PLP.bed.gz
ENCFF385TGU	K562	JUN	interferon alpha	https://www.encodeproject.org/files/ENCFF385TGU/@@download/ENCFF385TGU.bed.gz
ENCFF516VNN	liver	REST	None	https://www.encodeproject.org/files/ENCFF516VNN/@@download/ENCFF516VNN.bed.gz
ENCFF393ZEE	GM12878	IRF4	None	https://www.encodeproject.org/files/ENCFF393ZEE/@@download/ENCFF393ZEE.bed.gz
ENCFF433PKW	K562	EP300	None	https://www.encodeproject.org/files/ENCFF433PKW/@@download/ENCFF433PKW.bed.gz
ENCFF823ISD	GM12878	ZBTB40	None	https://www.encodeproject.org/files/ENCFF823ISD/@@download/ENCFF823ISD.bed.gz
ENCFF802SQS	HepG2	ZNF207	None	https://www.encodeproject.org/files/ENCFF802SQS/@@download/ENCFF802SQS.bed.gz
ENCFF215DYV	GM12878	CTBP1	None	https://www.encodeproject.org/files/ENCFF215DYV/@@download/ENCFF215DYV.bed.gz
ENCFF039SJV	GM12878	STAT3	None	https://www.encodeproject.org/files/ENCFF039SJV/@@download/ENCFF039SJV.bed.gz
ENCFF135EPJ	HepG2	FLAG-SSRP1	None	https://www.encodeproject.org/files/ENCFF135EPJ/@@download/ENCFF135EPJ.bed.gz
ENCFF099LCC	HEK293	eGFP-ZBTB20	None	https://www.encodeproject.org/files/ENCFF099LCC/@@download/ENCFF099LCC.bed.gz
ENCFF888TCK	K562	PTBP1	None	https://www.encodeproject.org/files/ENCFF888TCK/@@download/ENCFF888TCK.bed.gz
ENCFF561CJL	HeLa-S3	NFE2L2	None	https://www.encodeproject.org/files/ENCFF561CJL/@@download/ENCFF561CJL.bed.gz
ENCFF800HNH	GM12878	BCL11A	None	https://www.encodeproject.org/files/ENCFF800HNH/@@download/ENCFF800HNH.bed.gz
ENCFF766MOS	HepG2	MAZ	None	https://www.encodeproject.org/files/ENCFF766MOS/@@download/ENCFF766MOS.bed.gz
ENCFF577PUV	HepG2	FLAG-MIER2	None	https://www.encodeproject.org/files/ENCFF577PUV/@@download/ENCFF577PUV.bed.gz
ENCFF890YVJ	MCF-7	FOS	None	https://www.encodeproject.org/files/ENCFF890YVJ/@@download/ENCFF890YVJ.bed.gz
ENCFF721SZO	HepG2	FLAG-CREB1	None	https://www.encodeproject.org/files/ENCFF721SZO/@@download/ENCFF721SZO.bed.gz
ENCFF970WRP	K562	eGFP-ZNF740	None	https://www.encodeproject.org/files/ENCFF970WRP/@@download/ENCFF970WRP.bed.gz
ENCFF644ASO	HEK293	eGFP-SCRT2	None	https://www.encodeproject.org/files/ENCFF644ASO/@@download/ENCFF644ASO.bed.gz
ENCFF444KHX	HepG2	FLAG-GATAD2A	None	https://www.encodeproject.org/files/ENCFF444KHX/@@download/ENCFF444KHX.bed.gz
ENCFF825LUV	fibroblast of dermis	CTCF	None	https://www.encodeproject.org/files/ENCFF825LUV/@@download/ENCFF825LUV.bed.gz
ENCFF506SNO	MCF-7	RFX1	None	https://www.encodeproject.org/files/ENCFF506SNO/@@download/ENCFF506SNO.bed.gz
ENCFF794VNW	HEK293	eGFP-ZNF302	None	https://www.encodeproject.org/files/ENCFF794VNW/@@download/ENCFF794VNW.bed.gz
ENCFF026FEJ	K562	eGFP-POLR2H	None	https://www.encodeproject.org/files/ENCFF026FEJ/@@download/ENCFF026FEJ.bed.gz
ENCFF002VSM	K562	eGFP-NR4A1	None	https://www.encodeproject.org/files/ENCFF002VSM/@@download/ENCFF002VSM.bed.gz
ENCFF593ZQY	T47D	FOXA1	dimethyl sulfoxide	https://www.encodeproject.org/files/ENCFF593ZQY/@@download/ENCFF593ZQY.bed.gz
ENCFF726DPQ	HEK293	eGFP-CTCF	None	https://www.encodeproject.org/files/ENCFF726DPQ/@@download/ENCFF726DPQ.bed.gz
ENCFF413WVP	HepG2	FLAG-KLF9	None	https://www.encodeproject.org/files/ENCFF413WVP/@@download/ENCFF413WVP.bed.gz
ENCFF085ARN	HEK293	eGFP-KLF16	None	https://www.encodeproject.org/files/ENCFF085ARN/@@download/ENCFF085ARN.bed.gz
ENCFF811PBG	HEK293	eGFP-ZNF433	None	https://www.encodeproject.org/files/ENCFF811PBG/@@download/ENCFF811PBG.bed.gz
ENCFF505BGP	WERI-Rb-1	CTCF	None	https://www.encodeproject.org/files/ENCFF505BGP/@@download/ENCFF505BGP.bed.gz
ENCFF300FSQ	HepG2	FLAG-ZFP1_isoform1	None	https://www.encodeproject.org/files/ENCFF300FSQ/@@download/ENCFF300FSQ.bed.gz
ENCFF049WCA	HepG2	SOX6	None	https://www.encodeproject.org/files/ENCFF049WCA/@@download/ENCFF049WCA.bed.gz
ENCFF424CIJ	HEK293	eGFP-EGR2	None	https://www.encodeproject.org/files/ENCFF424CIJ/@@download/ENCFF424CIJ.bed.gz
ENCFF342CWI	HEK293	eGFP-HIC1	None	https://www.encodeproject.org/files/ENCFF342CWI/@@download/ENCFF342CWI.bed.gz
ENCFF735TTP	PFSK-1	TAF1	None	https://www.encodeproject.org/files/ENCFF735TTP/@@download/ENCFF735TTP.bed.gz
ENCFF136UPB	K562	ELF4	None	https://www.encodeproject.org/files/ENCFF136UPB/@@download/ENCFF136UPB.bed.gz
ENCFF429TTF	K562	ZMYM3	None	https://www.encodeproject.org/files/ENCFF429TTF/@@download/ENCFF429TTF.bed.gz
ENCFF375YQD	H1-hESC	HDAC2	None	https://www.encodeproject.org/files/ENCFF375YQD/@@download/ENCFF375YQD.bed.gz
ENCFF204LJN	HEK293	eGFP-ZNF300	None	https://www.encodeproject.org/files/ENCFF204LJN/@@download/ENCFF204LJN.bed.gz
ENCFF856RYW	IMR-90	RCOR1	None	https://www.encodeproject.org/files/ENCFF856RYW/@@download/ENCFF856RYW.bed.gz
ENCFF238MIV	HepG2	MAX	None	https://www.encodeproject.org/files/ENCFF238MIV/@@download/ENCFF238MIV.bed.gz
ENCFF861LCH	GM12864	CTCF	None	https://www.encodeproject.org/files/ENCFF861LCH/@@download/ENCFF861LCH.bed.gz
ENCFF964DVU	K562	YBX3	None	https://www.encodeproject.org/files/ENCFF964DVU/@@download/ENCFF964DVU.bed.gz
ENCFF498TJW	K562	ZBTB5	None	https://www.encodeproject.org/files/ENCFF498TJW/@@download/ENCFF498TJW.bed.gz
ENCFF577XYS	MCF-7	ZHX2	None	https://www.encodeproject.org/files/ENCFF577XYS/@@download/ENCFF577XYS.bed.gz
ENCFF010WHH	kidney epithelial cell	CTCF	None	https://www.encodeproject.org/files/ENCFF010WHH/@@download/ENCFF010WHH.bed.gz
ENCFF300YEH	GM12878	TCF12	None	https://www.encodeproject.org/files/ENCFF300YEH/@@download/ENCFF300YEH.bed.gz
ENCFF555ECR	GM12878	TCF7	None	https://www.encodeproject.org/files/ENCFF555ECR/@@download/ENCFF555ECR.bed.gz
ENCFF632ZHY	K562	YY1	None	https://www.encodeproject.org/files/ENCFF632ZHY/@@download/ENCFF632ZHY.bed.gz
ENCFF986BVH	K562	SRSF1	None	https://www.encodeproject.org/files/ENCFF986BVH/@@download/ENCFF986BVH.bed.gz
ENCFF538UZE	K562	BCOR	None	https://www.encodeproject.org/files/ENCFF538UZE/@@download/ENCFF538UZE.bed.gz
ENCFF782DOI	HEK293	eGFP-ZNF776	None	https://www.encodeproject.org/files/ENCFF782DOI/@@download/ENCFF782DOI.bed.gz
ENCFF141JYN	HepG2	RXRA	None	https://www.encodeproject.org/files/ENCFF141JYN/@@download/ENCFF141JYN.bed.gz
ENCFF163JYV	GM12878	CEBPZ	None	https://www.encodeproject.org/files/ENCFF163JYV/@@download/ENCFF163JYV.bed.gz
ENCFF201JCN	GM12878	IKZF1	None	https://www.encodeproject.org/files/ENCFF201JCN/@@download/ENCFF201JCN.bed.gz
ENCFF875JHB	K562	GATA1	None	https://www.encodeproject.org/files/ENCFF875JHB/@@download/ENCFF875JHB.bed.gz
ENCFF013XMV	MCF 10A	MYC	ethanol	https://www.encodeproject.org/files/ENCFF013XMV/@@download/ENCFF013XMV.bed.gz
ENCFF571RHI	GM12892	YY1	None	https://www.encodeproject.org/files/ENCFF571RHI/@@download/ENCFF571RHI.bed.gz
ENCFF542JWQ	MCF-7	POLR2A	None	https://www.encodeproject.org/files/ENCFF542JWQ/@@download/ENCFF542JWQ.bed.gz
ENCFF284LYU	K562	eGFP-NR2C2	None	https://www.encodeproject.org/files/ENCFF284LYU/@@download/ENCFF284LYU.bed.gz
ENCFF921MFR	GM12878	ZNF143	None	https://www.encodeproject.org/files/ENCFF921MFR/@@download/ENCFF921MFR.bed.gz
ENCFF861HYH	HEK293	eGFP-ZNF280D	None	https://www.encodeproject.org/files/ENCFF861HYH/@@download/ENCFF861HYH.bed.gz
ENCFF857AXB	K562	TRIM24	None	https://www.encodeproject.org/files/ENCFF857AXB/@@download/ENCFF857AXB.bed.gz
ENCFF522MKO	GM12874	CTCF	None	https://www.encodeproject.org/files/ENCFF522MKO/@@download/ENCFF522MKO.bed.gz
ENCFF440KMN	K562	GATA2	None	https://www.encodeproject.org/files/ENCFF440KMN/@@download/ENCFF440KMN.bed.gz
ENCFF671FGG	HepG2	RAD21	None	https://www.encodeproject.org/files/ENCFF671FGG/@@download/ENCFF671FGG.bed.gz
ENCFF326GOB	MCF-7	eGFP-E2F4	None	https://www.encodeproject.org/files/ENCFF326GOB/@@download/ENCFF326GOB.bed.gz
ENCFF103IPZ	MCF 10A	STAT3	afimoxifene	https://www.encodeproject.org/files/ENCFF103IPZ/@@download/ENCFF103IPZ.bed.gz
ENCFF145JGI	K562	NFE2	None	https://www.encodeproject.org/files/ENCFF145JGI/@@download/ENCFF145JGI.bed.gz
ENCFF194RQM	H1-hESC	CBX3	None	https://www.encodeproject.org/files/ENCFF194RQM/@@download/ENCFF194RQM.bed.gz
ENCFF572YBZ	GM12878	KDM5A	None	https://www.encodeproject.org/files/ENCFF572YBZ/@@download/ENCFF572YBZ.bed.gz
ENCFF138KWB	T47D	ESR1	bisphenol A	https://www.encodeproject.org/files/ENCFF138KWB/@@download/ENCFF138KWB.bed.gz
ENCFF155CWQ	A549	JUN	None	https://www.encodeproject.org/files/ENCFF155CWQ/@@download/ENCFF155CWQ.bed.gz
ENCFF838GFD	HEK293	eGFP-ZNF34	None	https://www.encodeproject.org/files/ENCFF838GFD/@@download/ENCFF838GFD.bed.gz
ENCFF380IQS	HepG2	ETV4	None	https://www.encodeproject.org/files/ENCFF380IQS/@@download/ENCFF380IQS.bed.gz
ENCFF948WVM	A549	NR3C1	dexamethasone	https://www.encodeproject.org/files/ENCFF948WVM/@@download/ENCFF948WVM.bed.gz
ENCFF870ESB	K562	LEF1	None	https://www.encodeproject.org/files/ENCFF870ESB/@@download/ENCFF870ESB.bed.gz
ENCFF092GMD	GM12878	ASH2L	None	https://www.encodeproject.org/files/ENCFF092GMD/@@download/ENCFF092GMD.bed.gz
ENCFF264QLP	K562	RUNX1	None	https://www.encodeproject.org/files/ENCFF264QLP/@@download/ENCFF264QLP.bed.gz
ENCFF773COA	HepG2	RFX5	None	https://www.encodeproject.org/files/ENCFF773COA/@@download/ENCFF773COA.bed.gz
ENCFF791VHV	A549	FOXA1	ethanol	https://www.encodeproject.org/files/ENCFF791VHV/@@download/ENCFF791VHV.bed.gz
ENCFF142JBX	K562	eGFP-ATF1	None	https://www.encodeproject.org/files/ENCFF142JBX/@@download/ENCFF142JBX.bed.gz
ENCFF222QWW	HepG2	KDM1A	None	https://www.encodeproject.org/files/ENCFF222QWW/@@download/ENCFF222QWW.bed.gz
ENCFF655MJA	HL-60	REST	None	https://www.encodeproject.org/files/ENCFF655MJA/@@download/ENCFF655MJA.bed.gz
ENCFF803RRC	GM13977	CTCF	None	https://www.encodeproject.org/files/ENCFF803RRC/@@download/ENCFF803RRC.bed.gz
ENCFF234DGQ	HepG2	SMARCC2	None	https://www.encodeproject.org/files/ENCFF234DGQ/@@download/ENCFF234DGQ.bed.gz
ENCFF558FCT	MCF-7	DDX20	None	https://www.encodeproject.org/files/ENCFF558FCT/@@download/ENCFF558FCT.bed.gz
ENCFF759SNQ	HEK293	eGFP-KLF7	None	https://www.encodeproject.org/files/ENCFF759SNQ/@@download/ENCFF759SNQ.bed.gz
ENCFF498QCT	foreskin fibroblast	CTCF	None	https://www.encodeproject.org/files/ENCFF498QCT/@@download/ENCFF498QCT.bed.gz
ENCFF276NIW	HEK293	eGFP-ZNF692	None	https://www.encodeproject.org/files/ENCFF276NIW/@@download/ENCFF276NIW.bed.gz
ENCFF752ETB	K562	LARP7	None	https://www.encodeproject.org/files/ENCFF752ETB/@@download/ENCFF752ETB.bed.gz
ENCFF090TBS	GM12878	RCOR1	None	https://www.encodeproject.org/files/ENCFF090TBS/@@download/ENCFF090TBS.bed.gz
ENCFF551PUN	HEK293	eGFP-ZNF580	None	https://www.encodeproject.org/files/ENCFF551PUN/@@download/ENCFF551PUN.bed.gz
ENCFF237ZFZ	K562	HDAC1	None	https://www.encodeproject.org/files/ENCFF237ZFZ/@@download/ENCFF237ZFZ.bed.gz
ENCFF061FMV	HepG2	FLAG-CEBPA	None	https://www.encodeproject.org/files/ENCFF061FMV/@@download/ENCFF061FMV.bed.gz
ENCFF633LKQ	GM12891	POLR2AphosphoS5	None	https://www.encodeproject.org/files/ENCFF633LKQ/@@download/ENCFF633LKQ.bed.gz
ENCFF464IZM	HepG2	GATA4	None	https://www.encodeproject.org/files/ENCFF464IZM/@@download/ENCFF464IZM.bed.gz
ENCFF333IVK	K562	eGFP-GATA2	None	https://www.encodeproject.org/files/ENCFF333IVK/@@download/ENCFF333IVK.bed.gz
ENCFF183DMM	HepG2	PCBP1	None	https://www.encodeproject.org/files/ENCFF183DMM/@@download/ENCFF183DMM.bed.gz
ENCFF654AER	HEK293	eGFP-ZBTB10	None	https://www.encodeproject.org/files/ENCFF654AER/@@download/ENCFF654AER.bed.gz
ENCFF261YCK	K562	eGFP-TFDP1	None	https://www.encodeproject.org/files/ENCFF261YCK/@@download/ENCFF261YCK.bed.gz
ENCFF393PTD	HepG2	SUZ12	None	https://www.encodeproject.org/files/ENCFF393PTD/@@download/ENCFF393PTD.bed.gz
ENCFF497RWM	A549	SMC3	None	https://www.encodeproject.org/files/ENCFF497RWM/@@download/ENCFF497RWM.bed.gz
ENCFF180SGO	GM12878	BCLAF1	None	https://www.encodeproject.org/files/ENCFF180SGO/@@download/ENCFF180SGO.bed.gz
ENCFF149PSG	K562	eGFP-ETS2	None	https://www.encodeproject.org/files/ENCFF149PSG/@@download/ENCFF149PSG.bed.gz
ENCFF212GOZ	HEK293	eGFP-ZNF24	None	https://www.encodeproject.org/files/ENCFF212GOZ/@@download/ENCFF212GOZ.bed.gz
ENCFF768YPD	K562	MBD2	None	https://www.encodeproject.org/files/ENCFF768YPD/@@download/ENCFF768YPD.bed.gz
ENCFF324FFQ	IMR-90	SMC3	None	https://www.encodeproject.org/files/ENCFF324FFQ/@@download/ENCFF324FFQ.bed.gz
ENCFF704SUZ	HEK293	eGFP-ZFP37	None	https://www.encodeproject.org/files/ENCFF704SUZ/@@download/ENCFF704SUZ.bed.gz
ENCFF310IQK	hepatocyte	CTCF	None	https://www.encodeproject.org/files/ENCFF310IQK/@@download/ENCFF310IQK.bed.gz
ENCFF793YUM	HepG2	FLAG-RERE	None	https://www.encodeproject.org/files/ENCFF793YUM/@@download/ENCFF793YUM.bed.gz
ENCFF365NCW	K562	POLR2A	interferon gamma	https://www.encodeproject.org/files/ENCFF365NCW/@@download/ENCFF365NCW.bed.gz
ENCFF319FBU	HepG2	SOX13	None	https://www.encodeproject.org/files/ENCFF319FBU/@@download/ENCFF319FBU.bed.gz
ENCFF935PCI	Ishikawa	ESR1	estradiol	https://www.encodeproject.org/files/ENCFF935PCI/@@download/ENCFF935PCI.bed.gz
ENCFF423GUZ	K562	MYNN	None	https://www.encodeproject.org/files/ENCFF423GUZ/@@download/ENCFF423GUZ.bed.gz
ENCFF420KJB	MCF-7	MTA2	None	https://www.encodeproject.org/files/ENCFF420KJB/@@download/ENCFF420KJB.bed.gz
ENCFF529CTW	K562	JUNB	None	https://www.encodeproject.org/files/ENCFF529CTW/@@download/ENCFF529CTW.bed.gz
ENCFF522KCK	K562	EGR1	None	https://www.encodeproject.org/files/ENCFF522KCK/@@download/ENCFF522KCK.bed.gz
ENCFF788VTS	GM12878	PKNOX1	None	https://www.encodeproject.org/files/ENCFF788VTS/@@download/ENCFF788VTS.bed.gz
ENCFF481AOS	K562	MAX	None	https://www.encodeproject.org/files/ENCFF481AOS/@@download/ENCFF481AOS.bed.gz
ENCFF699DHT	HEK293	eGFP-ZNF488	None	https://www.encodeproject.org/files/ENCFF699DHT/@@download/ENCFF699DHT.bed.gz
ENCFF588MFA	HEK293	eGFP-ZNF101	None	https://www.encodeproject.org/files/ENCFF588MFA/@@download/ENCFF588MFA.bed.gz
ENCFF651YUW	HepG2	MNT	None	https://www.encodeproject.org/files/ENCFF651YUW/@@download/ENCFF651YUW.bed.gz
ENCFF563UJS	HEK293	eGFP-ZNF518A	None	https://www.encodeproject.org/files/ENCFF563UJS/@@download/ENCFF563UJS.bed.gz
ENCFF554HGM	GM12892	POLR2A	None	https://www.encodeproject.org/files/ENCFF554HGM/@@download/ENCFF554HGM.bed.gz
ENCFF573OMT	K562	KDM5B	None	https://www.encodeproject.org/files/ENCFF573OMT/@@download/ENCFF573OMT.bed.gz
ENCFF004MNA	H1-hESC	EGR1	None	https://www.encodeproject.org/files/ENCFF004MNA/@@download/ENCFF004MNA.bed.gz
ENCFF041ODC	K562	CTCF	None	https://www.encodeproject.org/files/ENCFF041ODC/@@download/ENCFF041ODC.bed.gz
ENCFF712GEQ	K562	CEBPB	None	https://www.encodeproject.org/files/ENCFF712GEQ/@@download/ENCFF712GEQ.bed.gz
ENCFF910ZEV	HEK293	eGFP-ZNF324	None	https://www.encodeproject.org/files/ENCFF910ZEV/@@download/ENCFF910ZEV.bed.gz
ENCFF090VAI	K562	JUN	interferon gamma	https://www.encodeproject.org/files/ENCFF090VAI/@@download/ENCFF090VAI.bed.gz
ENCFF540DIG	K562	RING1	None	https://www.encodeproject.org/files/ENCFF540DIG/@@download/ENCFF540DIG.bed.gz
ENCFF191MYC	K562	CBX1	None	https://www.encodeproject.org/files/ENCFF191MYC/@@download/ENCFF191MYC.bed.gz
ENCFF916WZZ	HepG2	CREM	None	https://www.encodeproject.org/files/ENCFF916WZZ/@@download/ENCFF916WZZ.bed.gz
ENCFF050OTE	IMR-90	MAZ	None	https://www.encodeproject.org/files/ENCFF050OTE/@@download/ENCFF050OTE.bed.gz
ENCFF237XLE	MCF-7	ESRRA	None	https://www.encodeproject.org/files/ENCFF237XLE/@@download/ENCFF237XLE.bed.gz
ENCFF889SRN	GM12878	ESRRA	None	https://www.encodeproject.org/files/ENCFF889SRN/@@download/ENCFF889SRN.bed.gz
ENCFF935AGY	HepG2	FLAG-KMT2B	None	https://www.encodeproject.org/files/ENCFF935AGY/@@download/ENCFF935AGY.bed.gz
ENCFF394AJV	K562	ZNF24	None	https://www.encodeproject.org/files/ENCFF394AJV/@@download/ENCFF394AJV.bed.gz
ENCFF623TXS	A549	CHD4	None	https://www.encodeproject.org/files/ENCFF623TXS/@@download/ENCFF623TXS.bed.gz
ENCFF770USX	H1-hESC	USF1	None	https://www.encodeproject.org/files/ENCFF770USX/@@download/ENCFF770USX.bed.gz
ENCFF319TPR	K562	ZEB2	None	https://www.encodeproject.org/files/ENCFF319TPR/@@download/ENCFF319TPR.bed.gz
ENCFF723CXZ	GM12878	EZH2	None	https://www.encodeproject.org/files/ENCFF723CXZ/@@download/ENCFF723CXZ.bed.gz
ENCFF204MVK	A549	FOXA1	dexamethasone	https://www.encodeproject.org/files/ENCFF204MVK/@@download/ENCFF204MVK.bed.gz
ENCFF129XCG	MCF-7	SNIP1	None	https://www.encodeproject.org/files/ENCFF129XCG/@@download/ENCFF129XCG.bed.gz
[truncated: 3,282 more rows]
