# Supplementary material for: REVA as A Well-curated Database for Human Expression-modulating Variants
Source: Genomics Proteomics Bioinformatics. 2021 Jul 3;19(4):590–601. doi: 10.1016/j.gpb.2021.06.001 (PMC9040024; doi:10.1016/j.gpb.2021.06.001)
Supplement: Supplementary data 8 [file mmc8.xlsx]

## Sheet: Sheet1
Table S8 Variants in benchmarking dataset overlapping with HGMD
Class	Number of positive variants	Number of negative variants
DM	0	3
DM?	3	46
DP	39	506
FP	8	234
DFP	18	511
R	1	31
Note: "DM" was not included in evaluation as the number of positive variants was 0; "R" was not included as "R" referred to retired records in HGMD.
