# Supplementary material for: REVA as A Well-curated Database for Human Expression-modulating Variants
Source: Genomics Proteomics Bioinformatics. 2021 Jul 3;19(4):590–601. doi: 10.1016/j.gpb.2021.06.001 (PMC9040024; doi:10.1016/j.gpb.2021.06.001)
Supplement: Supplementary data 9 [file mmc9.xlsx]

## Sheet: Sheet1
Table S9 Variants in benchmarking dataset overlapping with ClinVar
Class	Number of positive variants	Number of negative variants
Pathogenic	0	11
Likely_pathogenic	0	3
Benign	146	9999
Likely_benign	44	2441
Drug_response	2	57
Others	21	508
Note: "Pathogenic" and "Likely_pathogenic" were not included in evalutaion as the number of positive variants was 0.
